# Supplementary material for: 3-(3-Fluoro­phenyl­sulfin­yl)-2,4,5,6-tetra­methyl-1-benzofuran
Source: Acta Crystallogr Sect E Struct Rep Online. 2011 Aug 11;67(Pt 9):o2327. doi: 10.1107/S1600536811032077 (PMC3200861; doi:10.1107/S1600536811032077)
Supplement: Supplementary file 2 [file e-67-o2327-Isup2.hkl]

# 
# h,k,l, Fc-squared, Fo-squared, sigma(Fo-squared) and status flag 
# 
data_I
_shelx_title ' 1114 IN P-1' 
_shelx_refln_list_code          4 
_shelx_F_calc_maximum      159.71 
_exptl_crystal_F_000       332.00 
_reflns_d_resolution_high  0.7442 
 
loop_ 
 _symmetry_equiv_pos_as_xyz 
 'x, y, z' 
 '-x, -y, -z' 
 
_cell_length_a     8.1631 
_cell_length_b     9.2105 
_cell_length_c    10.9837 
_cell_angle_alpha  93.089 
_cell_angle_beta  104.812 
_cell_angle_gamma 103.368 
 
_shelx_F_squared_multiplier     1.000 
 
loop_ 
 _refln_index_h 
 _refln_index_k 
 _refln_index_l 
 _refln_F_squared_calc 
 _refln_F_squared_meas 
 _refln_F_squared_sigma 
 _refln_observed_status 
   1   0   0       11.60        7.72      0.40 o 
   2   0   0    25505.79    22959.88    216.28 o 
   3   0   0     2039.70     2242.06     20.00 o 
   4   0   0     3690.60     3868.26     34.24 o 
   5   0   0      240.55      274.40      4.39 o 
   6   0   0      160.17      258.93     11.74 o 
   7   0   0      150.10      215.24     26.47 o 
   8   0   0       65.51       65.22      6.85 o 
   9   0   0        2.60       11.81      3.78 o 
  10   0   0        0.62       13.71      4.73 o 
 -10   1   0       71.88       66.64      7.80 o 
  -9   1   0      305.55      324.20     15.83 o 
  -8   1   0      279.59      302.22     14.18 o 
  -7   1   0      252.92      265.80      8.33 o 
  -6   1   0     2059.25     2078.12     28.60 o 
  -5   1   0     1000.78     1026.38     10.96 o 
  -4   1   0     2517.79     2703.91     28.68 o 
  -3   1   0      431.45      411.00      4.04 o 
  -2   1   0     4538.77     4874.31     60.85 o 
  -1   1   0     1495.20     1411.34     14.56 o 
   0   1   0        0.03       -0.10      0.10 o 
   1   1   0      186.74      202.44      2.49 o 
   2   1   0      654.24      716.81      7.10 o 
   3   1   0       89.65       89.89      1.34 o 
   4   1   0       35.24       33.92      0.92 o 
   5   1   0      119.32      139.72      2.24 o 
   6   1   0       15.35       16.17      1.81 o 
   7   1   0       37.64       36.44      3.77 o 
   8   1   0       29.51       37.10      5.67 o 
   9   1   0       21.78       23.87      5.20 o 
 -10   2   0        9.45       10.87      4.25 o 
  -9   2   0       27.61       20.56      4.49 o 
  -8   2   0       54.05       58.13      6.14 o 
  -7   2   0      176.90      167.34      4.47 o 
  -6   2   0      446.30      419.02      5.22 o 
  -5   2   0        6.51       10.87      0.57 o 
  -4   2   0       11.08        2.63      0.33 o 
  -3   2   0       45.63       53.09      0.87 o 
  -2   2   0        1.01        0.64      0.15 o 
  -1   2   0      602.89      627.76      8.61 o 
   0   2   0      465.18      488.65      5.59 o 
   1   2   0      607.55      543.78      5.79 o 
   2   2   0        0.58        0.28      0.19 o 
   3   2   0      753.18      765.02      8.87 o 
   4   2   0      196.41      196.61      2.34 o 
   5   2   0       19.88       19.35      0.76 o 
   6   2   0       91.65       80.50      2.60 o 
   7   2   0        5.52        7.67      1.63 o 
   8   2   0       40.31       37.10      5.67 o 
   9   2   0       10.07       15.36      4.96 o 
 -10   3   0        0.46       -1.89      2.36 o 
  -9   3   0        9.45       10.87      3.54 o 
  -8   3   0       42.35       42.62      2.43 o 
  -7   3   0      117.84      113.86      3.56 o 
  -6   3   0      192.80      208.90      2.96 o 
  -5   3   0      182.07      175.28      2.17 o 
  -4   3   0      140.90      113.51      1.48 o 
  -3   3   0      394.48      414.13      4.56 o 
  -2   3   0     1318.81     1172.38     11.80 o 
  -1   3   0        3.60        9.99      0.55 o 
   0   3   0     1432.55     1507.65     18.22 o 
   1   3   0       87.84       95.85      1.49 o 
   2   3   0      540.13      545.11      5.99 o 
   3   3   0       60.07       61.09      1.23 o 
   4   3   0       57.08       51.60      1.45 o 
   5   3   0       14.53       12.55      1.10 o 
   6   3   0       35.84       40.16      3.07 o 
   7   3   0       19.38       20.29      2.80 o 
   8   3   0       27.38       25.28      5.43 o 
   9   3   0       22.22       21.03      5.43 o 
 -10   4   0        1.45        2.36      2.84 o 
  -9   4   0        3.50        2.84      2.84 o 
  -8   4   0        2.04        5.56      1.38 o 
  -7   4   0       48.56       45.56      2.34 o 
  -6   4   0       36.81       36.78      1.27 o 
  -5   4   0      246.81      240.83      2.98 o 
  -4   4   0        1.20        0.52      0.24 o 
  -3   4   0      285.01      287.91      3.38 o 
  -2   4   0      401.40      444.31      5.82 o 
  -1   4   0       89.91       89.49      1.93 o 
   0   4   0      848.20      819.45      9.47 o 
   1   4   0      251.35      240.73      2.98 o 
   2   4   0      353.47      306.79      4.09 o 
   3   4   0      340.38      342.54      4.67 o 
   4   4   0       96.13       85.62      2.32 o 
   5   4   0       64.53       66.16      2.63 o 
   6   4   0       45.74       47.50      2.28 o 
   7   4   0        1.08        0.95      0.91 o 
   8   4   0       21.17       30.01      6.38 o 
 -10   5   0       21.01       27.88      5.43 o 
  -9   5   0        8.26        5.34      1.58 o 
  -8   5   0      110.90      104.77      5.16 o 
  -7   5   0        1.98        0.85      1.04 o 
  -6   5   0      411.10      400.45      5.98 o 
  -5   5   0       10.64       10.71      0.77 o 
  -4   5   0      288.45      282.50      3.52 o 
  -3   5   0        0.59        0.85      0.25 o 
  -2   5   0      224.33      233.84      3.49 o 
  -1   5   0        0.13        0.28      0.39 o 
   0   5   0      324.63      305.87      4.07 o 
   1   5   0      123.44      114.31      2.00 o 
   2   5   0      133.53      117.48      2.15 o 
   3   5   0      116.75      111.13      2.17 o 
   4   5   0        8.42        8.92      0.98 o 
   5   5   0       19.79       20.23      1.63 o 
   6   5   0       11.90       10.62      1.45 o 
   7   5   0        1.34        2.07      1.09 o 
   8   5   0       12.88        8.03      5.20 o 
 -10   6   0        0.04        4.25      3.07 o 
  -9   6   0       32.52       34.67      3.19 o 
  -8   6   0        5.74        7.06      1.52 o 
  -7   6   0       98.94       98.17      5.60 o 
  -6   6   0        1.01        0.64      0.69 o 
  -5   6   0      247.95      241.48      4.00 o 
  -4   6   0       35.87       47.34      1.23 o 
  -3   6   0      197.72      198.46      3.20 o 
  -2   6   0       24.84       30.16      0.98 o 
  -1   6   0        1.95        1.91      0.43 o 
   0   6   0       57.24       66.28      1.47 o 
   1   6   0      199.10      192.56      3.31 o 
   2   6   0       35.58       36.15      1.89 o 
   3   6   0       85.64       80.71      2.77 o 
   4   6   0       57.95       55.09      3.21 o 
   5   6   0       75.15       76.40      2.94 o 
   6   6   0        6.82        8.04      1.45 o 
   7   6   0       31.47       36.07      2.66 o 
  -9   7   0        8.83        6.21      1.77 o 
  -8   7   0       33.26       34.23      2.56 o 
  -7   7   0        0.47        1.73      1.18 o 
  -6   7   0       29.73       31.97      3.25 o 
  -5   7   0      225.44      223.98      4.57 o 
  -4   7   0      147.59      153.52      3.50 o 
  -3   7   0      427.72      431.07     10.10 o 
  -2   7   0      252.53      251.93      4.37 o 
  -1   7   0      861.90      822.74     11.18 o 
   0   7   0      561.97      572.95      8.33 o 
   1   7   0      581.10      542.41      8.93 o 
   2   7   0       97.75      101.66      2.97 o 
   3   7   0      699.33      670.00     11.22 o 
   4   7   0       68.43       68.83      2.85 o 
   5   7   0      131.77      130.93      4.04 o 
   6   7   0        0.53        0.34      1.22 o 
  -9   8   0       16.88       19.22      2.33 o 
  -8   8   0      177.36      181.00     16.04 o 
  -7   8   0       80.20       77.35      3.47 o 
  -6   8   0      614.80      616.35     12.19 o 
  -5   8   0       69.77       72.06      2.52 o 
  -4   8   0      394.17      389.31      6.98 o 
  -3   8   0      443.32      431.37      7.47 o 
  -2   8   0      327.14      323.53      5.50 o 
  -1   8   0      118.96      108.52      2.80 o 
   0   8   0        0.26        2.23      0.76 o 
   1   8   0       28.36       28.21      1.92 o 
   2   8   0        1.01       -0.25      1.03 o 
   3   8   0       66.04       70.09      3.88 o 
   4   8   0       66.30       60.30      3.34 o 
   5   8   0        3.93        3.46      1.65 o 
   6   8   0        2.94        5.04      2.93 o 
  -8   9   0       21.75       19.95      2.70 o 
  -7   9   0        0.33       -0.56      1.31 o 
  -6   9   0       17.44       22.82      2.15 o 
  -5   9   0        0.62        0.68      0.92 o 
  -4   9   0        7.70       11.17      1.36 o 
  -3   9   0      105.28      101.38      2.89 o 
  -2   9   0      172.01      177.42      3.90 o 
  -1   9   0        0.07       -0.19      0.64 o 
   0   9   0       35.47       42.25      2.00 o 
   1   9   0        0.21       -1.20      1.20 o 
   2   9   0       55.66       61.36      3.41 o 
   3   9   0       34.53       37.85      2.95 o 
   4   9   0        0.86        0.21      1.47 o 
   5   9   0        0.51        1.18      2.54 o 
  -8  10   0        7.30        7.96      1.98 o 
  -7  10   0       29.47       34.20      6.05 o 
  -6  10   0        0.01        0.91      1.41 o 
  -5  10   0       72.62       70.07      2.81 o 
  -4  10   0       14.87       14.40      1.43 o 
  -3  10   0      248.27      244.57      6.69 o 
  -2  10   0        8.37        7.21      1.25 o 
  -1  10   0       37.60       41.34      2.10 o 
   0  10   0        0.17        3.30      1.24 o 
   1  10   0       38.14       43.25      3.57 o 
   2  10   0       12.65       10.61      2.11 o 
   3  10   0        8.65        9.50      2.07 o 
  -7  11   0        1.26        2.74      2.13 o 
  -6  11   0       16.67       19.28      3.37 o 
  -5  11   0        0.14       -0.58      1.05 o 
  -4  11   0       51.01       52.18      2.45 o 
  -3  11   0        8.11        8.16      1.50 o 
  -2  11   0       28.83       29.25      2.01 o 
  -1  11   0        0.04       -0.72      0.95 o 
   0  11   0       42.86       47.29      3.67 o 
   1  11   0        3.99        2.90      1.71 o 
   2  11   0        9.11       12.17      2.48 o 
  -5  12   0       19.38       13.47      5.67 o 
  -4  12   0        0.09       -1.15      1.15 o 
  -3  12   0       23.00       23.28      2.00 o 
  -2  12   0        0.26       -1.04      1.14 o 
  -1  12   0        9.28        9.48      3.04 o 
   1 -12   1       28.80       39.38      3.44 o 
   2 -12   1       29.75       33.42      2.39 o 
   3 -12   1       20.46       26.64      2.58 o 
   4 -12   1       28.56       29.10      2.27 o 
  -2 -11   1        6.85        5.62      1.98 o 
  -1 -11   1       98.41      110.45      4.81 o 
   0 -11   1       41.37       40.15      3.12 o 
   1 -11   1       86.44       97.80      3.22 o 
   2 -11   1        4.57        3.44      1.52 o 
   3 -11   1      176.07      188.75      4.72 o 
   4 -11   1       14.92       12.25      1.54 o 
   5 -11   1       29.87       35.14      2.84 o 
   6 -11   1        0.01       -1.38      1.47 o 
  -4 -10   1       15.42       13.52      3.54 o 
  -3 -10   1        5.62        2.96      1.92 o 
  -2 -10   1       14.96       18.01      2.32 o 
  -1 -10   1        8.70        5.43      1.66 o 
   0 -10   1        0.13       -0.82      0.82 o 
   1 -10   1       34.91       37.03      2.00 o 
   2 -10   1       15.01       18.52      1.55 o 
   3 -10   1      213.32      219.74      4.89 o 
   4 -10   1        1.08       -0.08      0.93 o 
   5 -10   1       31.06       34.35      2.67 o 
   6 -10   1       14.48       14.85      3.39 o 
   7 -10   1       18.87       21.18      2.47 o 
  -5  -9   1       23.09       27.84      6.17 o 
  -4  -9   1        7.35        7.28      1.88 o 
  -3  -9   1      106.58      102.71      4.36 o 
  -2  -9   1       40.65       44.59      2.89 o 
  -1  -9   1       35.09       37.75      2.65 o 
   0  -9   1       10.87       10.86      1.25 o 
   1  -9   1       10.50       11.72      1.22 o 
   2  -9   1        9.74        9.81      1.13 o 
   3  -9   1       15.70       19.30      1.48 o 
   4  -9   1       25.75       22.29      2.14 o 
   5  -9   1        0.02       -0.87      1.07 o 
   6  -9   1        1.19        0.35      1.53 o 
   7  -9   1       53.68       44.04      4.44 o 
   8  -9   1        6.46        5.95      1.84 o 
  -6  -8   1        6.20        3.75      1.58 o 
  -5  -8   1       10.24       12.39      1.84 o 
  -4  -8   1        5.78        4.54      1.36 o 
  -3  -8   1       43.81       44.56      2.51 o 
  -2  -8   1       27.80       24.83      1.86 o 
  -1  -8   1        4.16        3.29      1.01 o 
   0  -8   1      101.13       89.92      2.55 o 
   1  -8   1       10.84       16.32      1.27 o 
   2  -8   1      160.42      156.97      3.38 o 
   3  -8   1       67.55       77.76      3.17 o 
   4  -8   1       73.80       76.34      2.48 o 
   5  -8   1      166.66      167.06      3.85 o 
   6  -8   1       48.22       50.29      2.82 o 
   7  -8   1       31.44       33.61      2.57 o 
   8  -8   1        4.06        4.72      1.66 o 
   9  -8   1        3.09        1.69      1.58 o 
  -7  -7   1        0.01        1.48      1.23 o 
  -6  -7   1       23.52       24.37      2.14 o 
  -5  -7   1       28.54       24.07      2.01 o 
  -4  -7   1       37.24       36.54      2.24 o 
  -3  -7   1       42.13       41.85      2.18 o 
  -2  -7   1       51.42       51.01      2.30 o 
  -1  -7   1       38.71       36.79      1.67 o 
   0  -7   1       32.81       40.86      1.63 o 
   1  -7   1       54.29       46.91      1.75 o 
   2  -7   1       56.69       54.27      1.89 o 
   3  -7   1      105.09      105.50      2.83 o 
   4  -7   1       21.63       19.31      2.03 o 
   5  -7   1       13.16       15.36      1.22 o 
   6  -7   1        5.78        4.76      1.27 o 
   7  -7   1        0.11       -0.78      1.04 o 
   8  -7   1        3.07        2.93      1.47 o 
   9  -7   1        0.33       -1.03      1.38 o 
  -7  -6   1       28.11       31.05      3.34 o 
  -6  -6   1        8.23       10.20      1.51 o 
  -5  -6   1       21.34       23.16      3.21 o 
  -4  -6   1        0.25        0.59      0.87 o 
  -3  -6   1      112.84      107.13      3.16 o 
  -2  -6   1        5.76        3.11      0.49 o 
  -1  -6   1        0.50        0.09      0.48 o 
   0  -6   1        7.37       10.37      0.78 o 
   1  -6   1       45.94       46.37      1.77 o 
   2  -6   1       21.09       18.59      1.10 o 
   3  -6   1      136.21      149.10      2.67 o 
   4  -6   1       39.59       39.82      1.27 o 
   5  -6   1        8.70       11.68      1.00 o 
   6  -6   1      109.41      100.76      3.38 o 
   7  -6   1       18.11       18.72      1.87 o 
   8  -6   1       26.65       25.92      2.26 o 
   9  -6   1       39.42       44.53      3.26 o 
  10  -6   1        0.62        1.18      3.07 o 
  -8  -5   1        9.70        9.63      1.62 o 
  -7  -5   1        4.07        2.98      1.27 o 
  -6  -5   1        0.70       -0.57      1.06 o 
  -5  -5   1        1.89        4.38      1.33 o 
  -4  -5   1        8.53       10.62      1.56 o 
  -3  -5   1       66.41       61.43      1.50 o 
  -2  -5   1       73.72       75.86      1.26 o 
  -1  -5   1       26.80       34.68      1.14 o 
   0  -5   1      100.76      107.34      1.97 o 
   1  -5   1        0.37        0.14      0.36 o 
   2  -5   1      491.99      489.82      7.35 o 
   3  -5   1      110.97      110.04      1.80 o 
   4  -5   1      390.38      371.18      4.38 o 
   5  -5   1      232.15      196.48      3.34 o 
   6  -5   1      196.70      184.71      3.89 o 
   7  -5   1       42.35       38.40      2.27 o 
   8  -5   1       44.82       45.64      2.71 o 
   9  -5   1        0.22        0.62      1.35 o 
  10  -5   1        5.67        4.49      3.78 o 
  -9  -4   1        0.06        1.65      3.54 o 
  -8  -4   1       17.86       13.75      1.64 o 
  -7  -4   1       50.25       42.95      2.30 o 
  -6  -4   1       54.70       54.65      2.35 o 
  -5  -4   1      125.71      125.54      3.02 o 
  -4  -4   1      373.29      349.58      6.91 o 
  -3  -4   1      290.95      289.97      5.91 o 
  -2  -4   1      634.11      666.80      6.80 o 
  -1  -4   1       50.15       35.86      1.25 o 
   0  -4   1      985.20     1143.68     12.80 o 
   1  -4   1      304.79      289.35      4.52 o 
   2  -4   1      255.97      278.80      3.83 o 
   3  -4   1      797.61      902.66     10.14 o 
   4  -4   1       20.24       17.86      0.61 o 
   5  -4   1      253.40      263.11      3.17 o 
   6  -4   1       89.72       80.62      2.30 o 
   7  -4   1       75.35       66.86      3.12 o 
   8  -4   1       20.30       16.67      3.43 o 
   9  -4   1        0.05        2.13      2.84 o 
  10  -4   1        3.22        3.07      3.31 o 
  -9  -3   1       55.39       57.18      7.56 o 
  -8  -3   1        2.49        2.85      1.23 o 
  -7  -3   1       42.20       43.10      2.20 o 
  -6  -3   1        7.76        3.68      0.90 o 
  -5  -3   1      142.13      137.46      3.48 o 
  -4  -3   1        0.03        0.01      0.66 o 
  -3  -3   1      588.45      578.38      7.11 o 
  -2  -3   1       46.54       36.00      0.68 o 
  -1  -3   1      924.61      898.14     10.16 o 
   0  -3   1        8.95        5.77      0.43 o 
   1  -3   1       29.76       50.20      1.38 o 
   2  -3   1       11.71        7.99      0.48 o 
   3  -3   1      564.66      598.24      7.52 o 
   4  -3   1        5.02        3.52      0.38 o 
   5  -3   1       13.12       21.51      1.35 o 
   6  -3   1      312.55      331.19      5.66 o 
   7  -3   1       29.63       29.66      1.99 o 
   8  -3   1       31.03       35.96      2.34 o 
   9  -3   1        1.76       -1.18      2.36 o 
  10  -3   1        4.89        1.18      3.07 o 
  -9  -2   1        9.15        8.74      3.78 o 
  -8  -2   1        6.85        7.50      1.40 o 
  -7  -2   1        1.88        1.42      1.17 o 
  -6  -2   1        3.90        1.24      0.60 o 
  -5  -2   1      157.33      161.11      2.98 o 
  -4  -2   1       10.45       11.03      0.57 o 
  -3  -2   1     1840.00     1906.17     20.84 o 
  -2  -2   1        0.02        0.80      0.16 o 
  -1  -2   1      999.72      990.98     12.08 o 
   0  -2   1     1627.80     1707.22     45.91 o 
   1  -2   1       41.13       30.21      1.22 o 
   2  -2   1      289.82      293.26      3.40 o 
   3  -2   1      943.59      985.17     10.79 o 
   4  -2   1        1.09        0.19      0.22 o 
   5  -2   1      119.92      121.09      1.95 o 
   6  -2   1      465.89      451.13      7.34 o 
   7  -2   1      182.84      182.18     16.54 o 
   8  -2   1       99.09       85.78      7.33 o 
   9  -2   1        2.47       -0.71      2.36 o 
  10  -2   1      111.62      117.68      9.92 o 
 -10  -1   1        0.52        2.84      3.54 o 
  -9  -1   1       64.33       61.20      7.33 o 
  -8  -1   1        9.48       13.94      3.78 o 
  -7  -1   1       43.37       41.59      2.48 o 
  -6  -1   1        0.02       -0.34      0.99 o 
  -5  -1   1       20.11       31.29      0.78 o 
  -4  -1   1        3.61        4.50      0.35 o 
  -3  -1   1     1643.50     1847.67     17.58 o 
  -2  -1   1      102.08       91.12      1.19 o 
  -1  -1   1     2444.15     2584.45     39.25 o 
   0  -1   1     1385.64     1550.67     35.78 o 
   1  -1   1     6808.02     6101.73     98.88 o 
   2  -1   1       82.45       80.42      1.12 o 
   3  -1   1     1812.17     1863.11     23.46 o 
   4  -1   1      225.27      244.64      3.50 o 
   5  -1   1      925.34      917.21      9.94 o 
   6  -1   1      168.51      171.33      5.06 o 
   7  -1   1       73.19       64.51      6.14 o 
   8  -1   1      317.99      336.96     15.83 o 
   9  -1   1       44.87       62.85      7.33 o 
  10  -1   1       42.44       28.36      5.67 o 
 -10   0   1        0.11        0.24      2.84 o 
  -9   0   1      100.50       99.72      8.27 o 
  -8   0   1        5.69        8.27      3.07 o 
  -7   0   1      121.78      126.50      4.88 o 
  -6   0   1       14.10       15.40      1.25 o 
  -5   0   1      328.10      380.43      4.09 o 
  -4   0   1      557.07      550.78      4.93 o 
  -3   0   1      831.17      948.04      7.59 o 
  -2   0   1      771.98      762.16      6.01 o 
  -1   0   1     3230.85     3306.58     65.31 o 
   0   0   1      585.85      666.28     12.44 o 
   1   0   1      780.98      900.65      9.89 o 
   2   0   1     1186.66     1305.97     15.93 o 
   3   0   1      963.83     1044.64     10.90 o 
   4   0   1      386.40      396.69      4.77 o 
   5   0   1       96.32       92.79      1.82 o 
   6   0   1       36.98       33.08      1.47 o 
   7   0   1        9.46        5.20      2.84 o 
   8   0   1        0.03        0.24      2.60 o 
   9   0   1        8.55        7.09      3.78 o 
  10   0   1        8.36        6.62      4.49 o 
 -10   1   1       62.66       61.91      7.33 o 
  -9   1   1        0.07        1.18      2.60 o 
  -8   1   1      222.78      239.84     12.05 o 
  -7   1   1        7.11        7.84      1.30 o 
  -6   1   1      409.59      379.82      5.73 o 
  -5   1   1        0.08        0.85      0.36 o 
  -4   1   1       32.03       24.69      0.60 o 
  -3   1   1        0.40        0.92      0.19 o 
  -2   1   1      171.38      166.61      1.59 o 
  -1   1   1      271.40      279.12      2.27 o 
   0   1   1       33.86       29.52      1.09 o 
   1   1   1      473.27      506.17      5.54 o 
   2   1   1        9.15       12.65      0.53 o 
   3   1   1       12.33        8.64      0.46 o 
   4   1   1      105.77       93.64      1.59 o 
   5   1   1       14.78       16.81      0.72 o 
   6   1   1      158.94      152.82      3.09 o 
   7   1   1       25.09       22.21      4.49 o 
   8   1   1       39.75       37.33      5.67 o 
   9   1   1       14.48       16.78      4.96 o 
 -10   2   1        0.05       -0.24      2.84 o 
  -9   2   1       48.41       48.20      5.91 o 
  -8   2   1       61.72       74.91      6.38 o 
  -7   2   1       29.12       29.15      1.47 o 
  -6   2   1       27.52       29.07      0.91 o 
  -5   2   1        4.62        7.22      0.47 o 
  -4   2   1        3.92        7.15      0.35 o 
  -3   2   1       24.45       27.85      0.55 o 
  -2   2   1       66.29       76.67      0.87 o 
  -1   2   1      569.96      564.87      5.26 o 
   0   2   1      240.63      293.15      3.26 o 
   1   2   1      163.54      182.10      2.07 o 
   2   2   1        0.98        0.16      0.15 o 
   3   2   1       77.11       77.40      1.20 o 
   4   2   1        2.63        3.08      0.36 o 
   5   2   1       10.11       11.89      0.71 o 
   6   2   1        8.72        6.62      1.13 o 
   7   2   1       39.39       35.92      5.91 o 
   8   2   1        0.65        1.42      3.31 o 
   9   2   1       46.65       52.22      7.33 o 
 -10   3   1        8.72       12.05      4.02 o 
  -9   3   1       10.66        9.69      3.31 o 
  -8   3   1       11.83       13.08      1.92 o 
  -7   3   1       15.37       19.96      1.24 o 
  -6   3   1       10.74        7.90      0.58 o 
  -5   3   1        0.76        0.53      0.28 o 
  -4   3   1       90.08      118.89      1.50 o 
  -3   3   1      230.06      226.47      2.27 o 
  -2   3   1      419.24      447.46      4.54 o 
  -1   3   1        8.14       11.72      0.63 o 
   0   3   1      957.40     1025.29     11.54 o 
   1   3   1        1.10        3.70      0.23 o 
   2   3   1        2.25        2.57      0.24 o 
   3   3   1      123.79      133.46      1.72 o 
   4   3   1       40.26       39.67      0.88 o 
   5   3   1        1.10       -0.25      0.45 o 
   6   3   1       68.94       69.59      2.45 o 
   7   3   1       18.03       16.64      2.09 o 
   8   3   1       50.41       74.20      8.51 o 
   9   3   1       11.60       14.89      5.20 o 
 -10   4   1       44.62       31.19      5.43 o 
  -9   4   1       10.44       11.11      3.54 o 
  -8   4   1       55.86       54.90      2.69 o 
  -7   4   1       22.44       25.46      1.50 o 
  -6   4   1      305.11      297.59      3.83 o 
  -5   4   1       12.24        9.33      0.48 o 
  -4   4   1       18.91       23.16      0.83 o 
  -3   4   1        1.86        0.87      0.24 o 
  -2   4   1       85.40       75.40      1.23 o 
  -1   4   1      501.51      527.59      5.86 o 
   0   4   1       12.41       16.20      0.65 o 
   1   4   1      566.57      611.33      8.07 o 
   2   4   1       64.87       65.13      1.50 o 
   3   4   1      537.46      559.58      7.48 o 
   4   4   1        0.02        0.32      0.53 o 
   5   4   1      111.36      113.39      3.22 o 
   6   4   1       18.41       17.25      1.54 o 
   7   4   1       10.63       12.12      1.50 o 
   8   4   1        8.31        4.02      4.25 o 
 -10   5   1        7.17        3.54      3.07 o 
  -9   5   1        3.95        3.15      1.65 o 
  -8   5   1       28.34       27.26      2.10 o 
  -7   5   1       76.22       73.28      2.93 o 
  -6   5   1      179.07      169.94      3.50 o 
  -5   5   1       33.05       36.28      1.09 o 
  -4   5   1       32.77       22.64      0.92 o 
  -3   5   1      162.40      156.92      2.07 o 
  -2   5   1      362.08      372.80      4.77 o 
  -1   5   1       11.37       14.87      0.63 o 
   0   5   1      831.85      872.76     11.38 o 
   1   5   1        0.11        1.77      0.65 o 
   2   5   1      279.03      262.80      3.89 o 
   3   5   1       12.53       18.19      1.00 o 
   4   5   1       24.74       22.23      1.42 o 
   5   5   1        3.00        2.33      0.98 o 
   6   5   1        6.72        6.06      1.31 o 
   7   5   1        0.22        0.13      1.07 o 
   8   5   1        2.02        2.36      4.49 o 
 -10   6   1        0.07        1.89      2.84 o 
  -9   6   1       22.82       20.97      2.25 o 
  -8   6   1       16.55       17.69      1.91 o 
  -7   6   1      108.60       98.19      5.15 o 
  -6   6   1       98.27      101.25      2.37 o 
  -5   6   1       97.97       99.20      2.29 o 
  -4   6   1      189.76      196.49      2.80 o 
  -3   6   1        9.12       13.49      0.57 o 
  -2   6   1        1.59        1.05      0.32 o 
  -1   6   1       24.20       28.26      0.97 o 
   0   6   1      478.05      465.52      6.10 o 
   1   6   1       28.74       40.04      2.59 o 
   2   6   1      292.52      274.22      5.73 o 
   3   6   1       56.97       59.98      2.06 o 
   4   6   1      265.59      246.58      5.47 o 
   5   6   1       30.01       32.19      2.12 o 
   6   6   1       59.56       53.70      2.74 o 
   7   6   1       35.50       35.52      4.21 o 
 -10   7   1        0.60       -1.65      2.13 o 
  -9   7   1        0.97        0.41      1.38 o 
  -8   7   1       57.00       57.82      3.05 o 
  -7   7   1       36.50       35.47      2.45 o 
  -6   7   1      353.32      327.66      6.17 o 
  -5   7   1      157.25      142.97      3.47 o 
  -4   7   1      462.25      426.66      7.88 o 
  -3   7   1       55.79       55.60      2.07 o 
  -2   7   1      519.46      470.78      7.07 o 
  -1   7   1       28.08       36.77      2.35 o 
   0   7   1      219.17      199.07      3.90 o 
   1   7   1        1.50       -0.72      0.72 o 
   2   7   1      279.72      267.91      5.35 o 
   3   7   1        6.23        8.57      1.52 o 
   4   7   1       31.30       29.00      2.66 o 
   5   7   1       22.42       21.85      2.39 o 
   6   7   1       16.40       15.62      2.18 o 
  -9   8   1       73.08       76.48      4.77 o 
  -8   8   1        4.89        2.99      1.54 o 
  -7   8   1      104.99      104.21      4.02 o 
  -6   8   1        0.43        0.18      0.91 o 
  -5   8   1       65.11       64.17      2.40 o 
  -4   8   1       69.36       71.42      2.45 o 
  -3   8   1       77.64       75.54      2.35 o 
  -2   8   1       52.44       49.81      1.94 o 
  -1   8   1       10.49       10.63      1.10 o 
   0   8   1       71.28       62.09      2.19 o 
   1   8   1       47.29       51.42      2.28 o 
   2   8   1        2.37        2.03      2.98 o 
   3   8   1       98.93       98.00      4.19 o 
   4   8   1        5.47        4.47      1.51 o 
   5   8   1       16.24       22.37      2.58 o 
  -9   9   1        1.36       -0.38      1.58 o 
  -8   9   1        8.54        3.68      1.75 o 
  -7   9   1        9.98        9.85      1.86 o 
  -6   9   1       20.20       19.64      1.60 o 
  -5   9   1       62.69       64.09      3.14 o 
  -4   9   1       11.05        8.37      1.18 o 
  -3   9   1      127.23      133.72      3.51 o 
  -2   9   1       38.78       39.99      1.90 o 
  -1   9   1       39.71       39.04      1.93 o 
   0   9   1       15.74       14.06      2.46 o 
   1   9   1       35.94       40.52      2.90 o 
   2   9   1        9.54        6.70      1.69 o 
   3   9   1       27.27       31.16      2.84 o 
   4   9   1        3.15        2.52      2.02 o 
  -8  10   1        9.89        8.60      2.07 o 
  -7  10   1        0.10       -1.02      1.41 o 
  -6  10   1       38.37       39.78      2.32 o 
  -5  10   1       16.51       17.42      2.59 o 
  -4  10   1       23.62       26.67      1.80 o 
  -3  10   1        3.18        2.36      1.02 o 
  -2  10   1       19.33       19.74      1.62 o 
  -1  10   1        1.08        0.55      0.98 o 
   0  10   1       15.46       14.44      1.68 o 
   1  10   1        8.44        8.17      2.32 o 
   2  10   1       16.89       16.57      2.29 o 
   3  10   1       28.44       32.32      3.00 o 
  -7  11   1       22.79       21.94      3.33 o 
  -6  11   1       11.82        9.07      2.09 o 
  -5  11   1        9.59       14.59      1.78 o 
  -4  11   1        0.01       -0.07      1.00 o 
  -3  11   1       49.73       56.06      2.59 o 
  -2  11   1        7.53        5.12      1.31 o 
  -1  11   1        7.62        5.07      1.30 o 
   0  11   1        3.45        3.83      1.72 o 
   1  11   1        0.49       -0.63      1.23 o 
  -4  12   1       13.95       14.84      1.71 o 
  -3  12   1       49.90       56.95      3.50 o 
  -2  12   1        0.16       -0.71      1.47 o 
  -1  12   1        7.65        8.09      2.11 o 
   0 -12   2       39.66       38.71      5.08 o 
   1 -12   2        1.37        2.90      1.36 o 
   2 -12   2       31.74       32.62      2.21 o 
   3 -12   2        8.11       10.45      1.58 o 
   4 -12   2       24.43       28.83      2.63 o 
  -2 -11   2        8.80       13.21      2.72 o 
  -1 -11   2       13.94        9.88      2.08 o 
   0 -11   2        8.91       14.40      1.85 o 
   1 -11   2        7.69        5.47      1.27 o 
   2 -11   2       21.45       27.86      1.89 o 
   3 -11   2       15.11       14.30      1.55 o 
   4 -11   2        0.53       -0.83      1.26 o 
   5 -11   2        2.82       -0.24      1.50 o 
   6 -11   2        5.73        4.41      1.84 o 
  -4 -10   2        1.56        0.17      1.46 o 
  -3 -10   2        0.17       -0.39      1.43 o 
  -2 -10   2        6.12        5.13      2.49 o 
  -1 -10   2        0.71        0.34      1.30 o 
   0 -10   2       54.55       57.92      2.79 o 
   1 -10   2        9.53       10.44      1.31 o 
   2 -10   2       94.81      102.85      3.17 o 
   3 -10   2        4.88        4.74      1.37 o 
   4 -10   2       61.53       66.75      3.34 o 
   5 -10   2        0.15        0.15      1.27 o 
   6 -10   2       22.40       23.02      3.42 o 
   7 -10   2        0.32        1.29      1.45 o 
  -5  -9   2       25.88       29.91      2.46 o 
  -4  -9   2        9.68       11.83      1.79 o 
  -3  -9   2       38.61       39.22      2.80 o 
  -2  -9   2       27.10       28.89      2.37 o 
  -1  -9   2       55.72       56.32      3.64 o 
   0  -9   2        7.75        8.81      1.11 o 
   1  -9   2       11.94       15.47      1.30 o 
   2  -9   2       54.42       58.37      2.11 o 
   3  -9   2       44.78       49.12      2.11 o 
   4  -9   2        8.37       11.52      1.21 o 
   5  -9   2        0.00       -0.21      1.07 o 
   6  -9   2        0.13       -1.13      1.13 o 
   7  -9   2       12.64        9.64      1.82 o 
   8  -9   2       27.04       32.53      2.79 o 
  -6  -8   2        8.37        9.59      2.08 o 
  -5  -8   2        2.83        5.81      1.49 o 
  -4  -8   2        3.19        1.44      1.16 o 
  -3  -8   2       29.95       32.30      2.10 o 
  -2  -8   2        1.84       -0.36      0.86 o 
  -1  -8   2        0.03       -0.45      0.62 o 
   0  -8   2       37.15       32.04      1.54 o 
   1  -8   2        6.72        6.78      0.97 o 
   2  -8   2       20.37       22.01      1.43 o 
   3  -8   2      287.15      274.12      5.20 o 
   4  -8   2        6.10        7.67      1.46 o 
   5  -8   2       46.11       45.01      2.48 o 
   6  -8   2        0.81        0.66      1.11 o 
   7  -8   2       15.64       17.39      1.99 o 
   8  -8   2       37.40       39.90      3.67 o 
   9  -8   2        0.99        2.62      1.68 o 
  -7  -7   2        0.44        1.45      1.26 o 
  -6  -7   2        7.81        7.99      1.58 o 
  -5  -7   2       13.27       13.49      1.65 o 
  -4  -7   2        8.46        8.03      1.38 o 
  -3  -7   2       12.12       14.48      2.08 o 
  -2  -7   2       73.70       66.19      5.24 o 
  -1  -7   2       39.13       34.93      1.41 o 
   0  -7   2      157.32      141.25      2.72 o 
   1  -7   2       20.59       16.38      1.07 o 
   2  -7   2      873.13      840.57     12.39 o 
   3  -7   2      204.47      186.57      3.78 o 
   4  -7   2      267.36      273.77      4.31 o 
   5  -7   2        0.57       -0.49      0.94 o 
   6  -7   2      193.22      177.09      4.87 o 
   7  -7   2       24.86       23.48      2.42 o 
   8  -7   2        7.14        4.62      1.58 o 
   9  -7   2       16.22       15.27      2.15 o 
  -7  -6   2       42.95       44.51      2.69 o 
  -6  -6   2        1.95        1.81      1.22 o 
  -5  -6   2       42.23       41.45      2.63 o 
  -4  -6   2      220.46      212.65      4.86 o 
  -3  -6   2      324.31      314.10      5.14 o 
  -2  -6   2       61.44       60.46      1.53 o 
  -1  -6   2       15.30       13.35      0.86 o 
   0  -6   2       69.35       76.81      1.77 o 
   1  -6   2       85.10       86.73      2.13 o 
   2  -6   2      233.89      192.50      3.61 o 
   3  -6   2       15.82       13.58      0.95 o 
   4  -6   2      137.06      121.04      2.31 o 
   5  -6   2       99.10       82.71      2.88 o 
   6  -6   2      218.98      193.24      5.01 o 
   7  -6   2        1.86        0.12      1.14 o 
   8  -6   2       49.49       47.99      2.85 o 
   9  -6   2        9.48        8.51      1.88 o 
  -8  -5   2        8.77        8.08      1.65 o 
  -7  -5   2        7.99        5.17      1.31 o 
  -6  -5   2       32.92       29.98      2.84 o 
  -5  -5   2        5.26        6.25      1.17 o 
  -4  -5   2      347.02      314.77      5.28 o 
  -3  -5   2      119.94      121.33      2.23 o 
  -2  -5   2      223.69      226.38      4.12 o 
  -1  -5   2        4.29        2.75      0.49 o 
   0  -5   2      739.63      733.05      8.44 o 
   1  -5   2      523.03      585.93      7.62 o 
   2  -5   2      195.85      157.89      2.92 o 
   3  -5   2      846.68      962.99     13.26 o 
   4  -5   2      134.32      123.09      2.52 o 
   5  -5   2      501.05      488.33     11.78 o 
   6  -5   2       41.06       41.31      2.68 o 
   7  -5   2       47.99       53.28      2.66 o 
   8  -5   2       23.97       17.87      2.54 o 
   9  -5   2        2.82        0.78      1.43 o 
  -9  -4   2       29.73       34.03      6.62 o 
  -8  -4   2        2.42        1.75      1.14 o 
  -7  -4   2       27.45       30.57      2.03 o 
  -6  -4   2       16.84       20.07      1.70 o 
  -5  -4   2      236.11      228.78      5.39 o 
  -4  -4   2      165.38      153.88      2.45 o 
  -3  -4   2      838.01      803.51      8.82 o 
  -2  -4   2      109.83      105.15      2.80 o 
  -1  -4   2     2459.05     2538.19     27.62 o 
   0  -4   2      178.68      191.68      3.28 o 
   1  -4   2      769.51      841.42     11.67 o 
   2  -4   2        0.11        2.84      0.43 o 
   3  -4   2        8.34        7.49      0.62 o 
   4  -4   2        0.72        4.33      0.41 o 
   5  -4   2        1.12        1.44      0.56 o 
   6  -4   2       10.33       10.37      1.20 o 
   7  -4   2        2.05       -0.39      1.24 o 
   8  -4   2        0.02       -1.10      1.10 o 
   9  -4   2        8.29        7.47      2.32 o 
  10  -4   2        0.38        4.73      3.54 o 
  -9  -3   2        6.22        4.96      3.78 o 
  -8  -3   2       64.40       64.03      2.77 o 
  -7  -3   2       35.57       31.68      2.78 o 
  -6  -3   2       82.19       73.93      3.90 o 
  -5  -3   2        1.15        1.33      0.87 o 
  -4  -3   2       38.29       29.57      1.04 o 
  -3  -3   2       25.50       21.34      0.94 o 
  -2  -3   2       16.04       23.54      0.88 o 
  -1  -3   2        0.56        0.32      0.31 o 
   0  -3   2      684.72      739.59      9.97 o 
   1  -3   2        7.27       16.31      0.69 o 
   2  -3   2      649.90      699.73      9.53 o 
   3  -3   2       92.10       74.32      1.24 o 
   4  -3   2      391.12      356.14      4.47 o 
   5  -3   2      321.75      311.80      4.88 o 
   6  -3   2      280.66      272.35      5.95 o 
   7  -3   2       33.68       39.96      3.07 o 
   8  -3   2       29.06       37.57      5.43 o 
   9  -3   2        0.01        0.00      2.60 o 
  10  -3   2        8.21       10.63      4.49 o 
  -9  -2   2        4.65        6.38      3.54 o 
  -8  -2   2       47.05       51.22      3.86 o 
  -7  -2   2        0.00       -0.93      1.10 o 
  -6  -2   2      216.89      218.02      4.87 o 
  -5  -2   2       52.15       61.72      1.79 o 
  -4  -2   2      875.70      822.21      9.88 o 
  -3  -2   2       22.08       35.09      0.91 o 
  -2  -2   2     2523.03     2466.88     37.98 o 
  -1  -2   2      738.40      790.25     10.89 o 
   0  -2   2     2955.53     2961.49     44.70 o 
   1  -2   2     1015.21     1054.30     12.33 o 
   2  -2   2     1020.40      938.53     12.45 o 
   3  -2   2        0.09        0.47      0.31 o 
   4  -2   2       22.20       23.84      1.17 o 
   5  -2   2      117.69      122.07      2.17 o 
   6  -2   2        9.72        9.29      2.64 o 
   7  -2   2       46.32       46.08      5.67 o 
   8  -2   2        3.19       -0.24      2.36 o 
   9  -2   2       32.92       26.70      5.20 o 
  10  -2   2        8.48        1.42      3.54 o 
 -10  -1   2        9.28        8.74      4.02 o 
  -9  -1   2       51.19       58.13      6.62 o 
  -8  -1   2        4.98        6.96      1.98 o 
  -7  -1   2       30.36       34.41      2.89 o 
  -6  -1   2       13.58       14.24      0.91 o 
  -5  -1   2        5.07        4.51      0.38 o 
  -4  -1   2       52.81       65.43      1.13 o 
  -3  -1   2      169.68      148.11      2.25 o 
  -2  -1   2        0.27        0.47      0.19 o 
  -1  -1   2      320.28      303.69      3.82 o 
   0  -1   2       35.78       41.36      1.34 o 
   1  -1   2      113.36      118.86      1.86 o 
   2  -1   2      557.83      494.03     21.06 o 
   3  -1   2       49.70       56.31      1.10 o 
   4  -1   2      322.83      332.56      3.94 o 
   5  -1   2        2.98        4.80      0.43 o 
   6  -1   2      344.93      378.31     15.83 o 
   7  -1   2        1.24        1.18      1.18 o 
   8  -1   2       40.48       51.75      6.38 o 
   9  -1   2        1.87       -0.47      3.07 o 
 -10   0   2       15.44       19.85      4.73 o 
  -9   0   2        0.00        0.47      2.36 o 
  -8   0   2       28.78       33.29      4.37 o 
  -7   0   2        2.64        2.72      1.36 o 
  -6   0   2       34.74       23.82      1.54 o 
  -5   0   2        1.94        1.75      0.35 o 
  -4   0   2      188.76      159.66      2.52 o 
  -3   0   2      652.09      691.64      6.58 o 
  -2   0   2       39.61       42.72      0.61 o 
  -1   0   2       43.55       34.25      0.58 o 
   0   0   2      147.18      160.96      2.19 o 
   1   0   2      402.10      401.08      4.69 o 
   2   0   2      327.63      329.85      4.53 o 
   3   0   2       79.48       68.00      1.21 o 
   4   0   2      375.29      332.77      3.59 o 
   5   0   2      261.00      253.40      3.58 o 
   6   0   2      709.70      694.79     12.97 o 
   7   0   2       14.18       19.61      4.25 o 
   8   0   2      108.02      115.08      9.22 o 
   9   0   2       12.55        9.22      4.25 o 
 -10   1   2        4.34        4.02      2.84 o 
  -9   1   2       30.39       39.46      5.20 o 
  -8   1   2       74.01       86.19      4.26 o 
  -7   1   2        9.53       10.31      2.13 o 
  -6   1   2       81.34       97.08      1.78 o 
  -5   1   2       50.20       50.25      1.04 o 
  -4   1   2      993.35     1054.67      8.47 o 
  -3   1   2       50.30       73.22      0.91 o 
  -2   1   2     1426.45     1465.04     11.71 o 
  -1   1   2     2068.72     2210.71     21.66 o 
   0   1   2     7657.29     7502.87    112.02 o 
   1   1   2        4.10        7.77      0.79 o 
   2   1   2      336.68      294.17      4.67 o 
   3   1   2        0.18       -0.27      0.30 o 
   4   1   2       14.65       13.01      0.62 o 
   5   1   2      261.62      254.82      3.78 o 
   6   1   2       96.68      103.27      4.46 o 
   7   1   2       36.05       35.44      5.43 o 
   8   1   2        0.29        0.95      2.84 o 
   9   1   2       37.96       46.79      7.33 o 
 -10   2   2       28.88       34.97      5.20 o 
  -9   2   2       62.31       67.34      6.38 o 
  -8   2   2        2.89        2.43      1.41 o 
  -7   2   2        3.27        3.50      0.78 o 
  -6   2   2      132.72      128.73      1.90 o 
  -5   2   2       23.21       28.40      0.75 o 
  -4   2   2      171.88      172.65      2.05 o 
  -3   2   2       12.47        9.95      0.33 o 
  -2   2   2     1468.85     1475.06     12.01 o 
  -1   2   2     4021.84     4029.72     45.77 o 
   0   2   2     8561.87     8235.08    217.26 o 
   1   2   2      273.14      271.98      5.35 o 
   2   2   2      564.84      537.31      6.48 o 
   3   2   2      182.37      196.24      2.77 o 
   4   2   2      324.36      324.01      3.85 o 
   5   2   2       28.67       27.47      1.05 o 
   6   2   2       40.09       42.43      1.83 o 
   7   2   2        5.79        2.60      3.07 o 
   8   2   2       41.89       45.60      6.85 o 
   9   2   2       15.89       24.34      5.67 o 
 -10   3   2       62.95       79.87      7.33 o 
  -9   3   2       11.86       15.83      3.78 o 
  -8   3   2       83.47       97.91      3.97 o 
  -7   3   2       45.25       47.50      1.72 o 
  -6   3   2      657.56      640.24      6.89 o 
  -5   3   2      132.12      128.63      1.68 o 
  -4   3   2      161.34      152.70      1.71 o 
  -3   3   2      462.17      433.85      3.89 o 
  -2   3   2      416.13      447.91      4.13 o 
  -1   3   2     3699.75     3766.25     35.79 o 
   0   3   2        1.33        0.91      0.30 o 
   1   3   2      789.83      763.50      8.86 o 
   2   3   2      344.17      341.62      4.11 o 
   3   3   2      454.72      455.98      5.08 o 
   4   3   2       13.08       13.47      0.60 o 
   5   3   2        6.63        6.07      0.98 o 
   6   3   2       21.49       24.29      1.65 o 
   7   3   2        0.03        6.14      3.78 o 
   8   3   2       18.65       25.05      5.91 o 
 -10   4   2       18.81       25.99      4.96 o 
  -9   4   2       92.68       92.86      7.09 o 
  -8   4   2       19.56       25.67      2.43 o 
  -7   4   2      558.06      537.33      7.77 o 
  -6   4   2       81.87       82.55      1.60 o 
  -5   4   2      225.83      216.36      2.62 o 
  -4   4   2      128.22      155.68      1.92 o 
  -3   4   2      118.33      103.77      1.82 o 
  -2   4   2       17.96       28.83      1.41 o 
  -1   4   2      560.45      581.13      6.40 o 
   0   4   2        4.05        0.89      0.25 o 
   1   4   2      700.90      641.09      8.53 o 
   2   4   2      135.51      115.23      1.63 o 
   3   4   2      555.85      534.22      7.44 o 
   4   4   2        0.63        0.10      0.55 o 
   5   4   2      118.07      105.29      3.27 o 
   6   4   2        0.98        1.18      0.89 o 
   7   4   2       26.09       32.14      6.14 o 
   8   4   2        3.81        9.22      4.96 o 
 -10   5   2       23.93       19.85      4.25 o 
  -9   5   2       25.30       28.76      3.07 o 
  -8   5   2       72.09       65.57      2.95 o 
  -7   5   2      254.80      249.19      5.04 o 
  -6   5   2      151.02      152.80      2.76 o 
  -5   5   2      504.31      530.28      6.70 o 
  -4   5   2      131.48      124.83      2.03 o 
  -3   5   2     1329.13     1399.52     14.11 o 
  -2   5   2      578.52      560.95      6.38 o 
  -1   5   2      950.16      939.92     11.05 o 
   0   5   2      424.92      432.89      7.28 o 
   1   5   2      373.24      348.74      5.27 o 
   2   5   2       75.28       76.86      2.00 o 
   3   5   2       77.65       76.57      2.12 o 
   4   5   2        7.25        3.66      1.20 o 
   5   5   2        3.11        1.84      1.44 o 
   6   5   2       10.84       12.09      3.00 o 
   7   5   2        0.91        0.95      4.02 o 
 -10   6   2       35.75       40.17      5.67 o 
  -9   6   2        0.73        2.28      1.58 o 
  -8   6   2      128.64      126.98      4.27 o 
  -7   6   2        0.00       -0.76      0.76 o 
  -6   6   2      311.27      309.51      5.81 o 
  -5   6   2       14.28       11.39      0.98 o 
  -4   6   2      172.80      151.04      2.59 o 
  -3   6   2       64.33       64.89      1.24 o 
  -2   6   2        8.00        6.69      0.52 o 
  -1   6   2      134.38      125.33      2.34 o 
   0   6   2        1.12        0.42      0.50 o 
   1   6   2      213.05      192.87      3.58 o 
   2   6   2       34.16       35.07      1.46 o 
   3   6   2      195.55      180.92      5.17 o 
   4   6   2       14.89       18.50      2.88 o 
   5   6   2       47.61       44.51      2.79 o 
   6   6   2        4.60        2.64      2.05 o 
   7   6   2        7.04        6.85      4.96 o 
 -10   7   2        2.26        1.06      1.84 o 
  -9   7   2       70.69       74.23      3.62 o 
  -8   7   2       33.72       38.69      2.71 o 
  -7   7   2      145.90      142.35      5.15 o 
  -6   7   2       59.72       62.64      3.75 o 
  -5   7   2      138.97      134.51      2.89 o 
  -4   7   2        0.06       -0.27      0.49 o 
  -3   7   2      129.35      115.73      2.61 o 
  -2   7   2        4.06        4.40      0.63 o 
  -1   7   2       53.12       46.05      1.81 o 
   0   7   2        4.05        2.29      0.89 o 
   1   7   2        0.32       -0.70      0.96 o 
   2   7   2        0.02       -0.73      0.73 o 
   3   7   2        7.02        7.38      1.52 o 
   4   7   2       18.10       17.57      2.09 o 
   5   7   2       12.08        9.43      1.94 o 
   6   7   2       25.79       21.56      2.97 o 
  -9   8   2        0.57        0.35      1.53 o 
  -8   8   2        1.62       -1.10      1.24 o 
  -7   8   2        5.20        6.52      1.23 o 
  -6   8   2        0.05        0.00      0.84 o 
  -5   8   2       24.25       23.80      2.10 o 
  -4   8   2        0.42       -0.02      0.65 o 
  -3   8   2       23.95       22.94      1.45 o 
  -2   8   2       31.74       35.82      2.04 o 
  -1   8   2       31.96       35.10      1.72 o 
   0   8   2      173.90      187.29      4.41 o 
   1   8   2        5.15        5.40      1.18 o 
   2   8   2       80.54       78.53      3.68 o 
   3   8   2       20.54       21.57      3.19 o 
   4   8   2       52.72       51.65      3.32 o 
   5   8   2        0.94       -1.20      1.20 o 
  -9   9   2        1.05        0.48      1.57 o 
  -8   9   2        2.14        1.80      1.55 o 
  -7   9   2        1.49        0.50      1.31 o 
  -6   9   2       56.17       63.68      2.69 o 
  -5   9   2       41.54       44.99      2.22 o 
  -4   9   2       13.56       15.70      1.90 o 
  -3   9   2       22.54       25.87      1.64 o 
  -2   9   2        6.62        7.56      1.37 o 
  -1   9   2      112.41      120.47      3.25 o 
   0   9   2        9.47        8.10      2.37 o 
   1   9   2       78.40       78.44      3.82 o 
   2   9   2        1.88        0.53      1.36 o 
   3   9   2      134.97      140.17      5.38 o 
   4   9   2        5.59        6.02      2.20 o 
  -8  10   2       11.02        9.70      3.51 o 
  -7  10   2       29.82       30.31      2.85 o 
  -6  10   2      105.86      116.92      6.14 o 
  -5  10   2        7.37        8.20      1.25 o 
  -4  10   2       33.08       37.70      3.25 o 
  -3  10   2       69.80       68.32      2.62 o 
  -2  10   2      104.76      108.17      3.62 o 
  -1  10   2        0.00       -0.92      0.92 o 
   0  10   2       33.01       33.06      3.01 o 
   1  10   2        0.60       -1.25      1.25 o 
   2  10   2       58.65       60.95      3.78 o 
   3  10   2       28.63       32.13      4.40 o 
  -7  11   2       45.28       45.81      5.32 o 
  -6  11   2        3.67        2.84      1.28 o 
  -5  11   2       33.94       34.42      2.18 o 
  -4  11   2       51.89       48.12      2.45 o 
  -3  11   2      113.69      119.28      3.60 o 
  -2  11   2        0.03       -0.26      0.93 o 
  -1  11   2        3.57        1.34      1.31 o 
   0  11   2        0.16       -0.85      1.75 o 
   1  11   2        2.30        1.23      1.70 o 
  -4  12   2       47.51       55.72      3.17 o 
  -3  12   2       57.91       53.72      2.78 o 
  -2  12   2       10.93        8.80      2.10 o 
   1 -12   3       10.36       11.32      1.83 o 
   2 -12   3        0.12       -0.26      1.89 o 
   3 -12   3       18.27       23.75      2.38 o 
  -2 -11   3        3.04        1.35      1.38 o 
  -1 -11   3        0.27       -1.03      1.63 o 
   0 -11   3       13.99       13.87      1.81 o 
   1 -11   3        5.27        5.19      1.35 o 
   2 -11   3        9.41        9.08      1.38 o 
   3 -11   3       19.64       25.16      1.83 o 
   4 -11   3        0.02       -0.54      1.35 o 
   5 -11   3       55.30       65.64      4.61 o 
   6 -11   3       10.16       11.18      2.12 o 
  -4 -10   3        1.18       -0.91      1.10 o 
  -3 -10   3        8.22        8.66      1.68 o 
  -2 -10   3       21.14       21.69      2.42 o 
  -1 -10   3       40.70       46.47      2.90 o 
   0 -10   3      129.88      128.97      3.75 o 
   1 -10   3       20.62       25.12      1.69 o 
   2 -10   3       56.67       57.63      2.33 o 
   3 -10   3       49.14       51.24      2.69 o 
   4 -10   3       40.25       44.93      4.11 o 
   5 -10   3        0.59        0.61      1.35 o 
   6 -10   3        1.75        3.15      1.58 o 
   7 -10   3        0.08       -1.41      1.41 o 
  -5  -9   3        7.87        9.23      1.83 o 
  -4  -9   3       30.20       38.11      3.43 o 
  -3  -9   3       23.03       25.60      2.06 o 
  -2  -9   3       38.97       44.69      2.42 o 
  -1  -9   3      129.98      128.82      4.33 o 
   0  -9   3        3.40        4.87      0.98 o 
   1  -9   3       71.67       75.12      2.37 o 
   2  -9   3       75.33       78.58      2.45 o 
   3  -9   3      158.43      160.57      3.81 o 
   4  -9   3        0.11       -0.59      1.25 o 
   5  -9   3        0.01       -0.93      1.04 o 
   6  -9   3        0.09       -1.13      1.13 o 
   7  -9   3        0.13       -0.08      1.36 o 
   8  -9   3       39.03       45.25      3.16 o 
  -6  -8   3        3.90        6.17      1.54 o 
  -5  -8   3       13.92       13.45      1.75 o 
  -4  -8   3        3.63        0.19      1.04 o 
  -3  -8   3       19.40       18.58      1.71 o 
  -2  -8   3        3.40        5.50      1.30 o 
  -1  -8   3       61.14       52.93      1.75 o 
   0  -8   3        1.04        1.46      0.70 o 
   1  -8   3      143.23      134.89      2.99 o 
   2  -8   3      114.25      120.13      3.55 o 
   3  -8   3      487.90      467.08      7.72 o 
   4  -8   3        0.04       -0.82      0.82 o 
   5  -8   3       67.83       67.81      2.93 o 
   6  -8   3       11.12       10.43      1.66 o 
   7  -8   3       74.70       76.91      3.43 o 
   8  -8   3        0.79        0.37      1.49 o 
  -7  -7   3       30.06       34.27      3.99 o 
  -6  -7   3        5.08        5.80      1.74 o 
  -5  -7   3       56.91       59.16      2.79 o 
  -4  -7   3        0.52        0.55      0.96 o 
  -3  -7   3      207.14      193.67      4.54 o 
  -2  -7   3      119.56      115.69      3.25 o 
  -1  -7   3       23.84       24.71      1.22 o 
   0  -7   3      221.87      214.09      3.53 o 
   1  -7   3       14.49       14.76      0.98 o 
   2  -7   3      409.68      392.67      6.47 o 
   3  -7   3        7.31       10.13      0.90 o 
   4  -7   3       46.19       54.22      2.37 o 
   5  -7   3       15.18       11.82      1.43 o 
   6  -7   3       76.63       75.69      3.09 o 
   7  -7   3       17.61       14.56      2.48 o 
   8  -7   3       18.89       19.02      2.98 o 
   9  -7   3       13.50       13.20      2.18 o 
  -8  -6   3        9.94       11.36      2.10 o 
  -7  -6   3       18.49       15.33      2.55 o 
  -6  -6   3       62.01       62.85      2.83 o 
  -5  -6   3      118.08      112.39      4.95 o 
  -4  -6   3      218.81      208.00      5.59 o 
  -3  -6   3      423.87      396.50      8.39 o 
  -2  -6   3       64.68       65.61      1.87 o 
  -1  -6   3      271.56      223.91      3.52 o 
   0  -6   3       29.00       41.26      3.30 o 
   1  -6   3      277.67      265.06      4.03 o 
   2  -6   3        0.34       -0.09      0.42 o 
   3  -6   3      181.15      195.97      4.43 o 
   4  -6   3        5.10        3.29      1.31 o 
   5  -6   3      130.68      120.98      4.77 o 
   6  -6   3        9.36       15.85      3.31 o 
   7  -6   3        5.73        5.10      2.03 o 
   8  -6   3        7.23        8.08      1.64 o 
   9  -6   3        4.42        5.95      3.85 o 
  -8  -5   3        9.98       11.15      1.73 o 
  -7  -5   3       30.68       36.92      2.34 o 
  -6  -5   3       90.74       94.01      3.20 o 
  -5  -5   3       13.10       13.68      1.40 o 
  -4  -5   3      176.19      175.78      3.52 o 
  -3  -5   3        5.75        2.03      0.61 o 
  -2  -5   3      232.48      256.29      4.08 o 
  -1  -5   3       14.06       16.58      0.81 o 
   0  -5   3      414.09      450.84      7.56 o 
   1  -5   3       91.13       70.42      1.81 o 
   2  -5   3      563.00      530.19      8.51 o 
   3  -5   3       32.19       23.10      1.18 o 
   4  -5   3      244.74      243.24      8.05 o 
   5  -5   3       25.42       26.49      2.32 o 
   6  -5   3       51.56       46.03      3.07 o 
   7  -5   3       45.32       44.66      3.28 o 
   8  -5   3        1.33       -0.64      1.21 o 
   9  -5   3        2.78       -1.18      1.65 o 
  -9  -4   3       20.58       25.31      2.27 o 
  -8  -4   3       43.44       42.33      2.51 o 
  -7  -4   3       77.53       82.86      4.05 o 
  -6  -4   3       45.30       46.34      2.83 o 
  -5  -4   3      102.99      103.16      3.01 o 
  -4  -4   3      191.82      204.00      3.58 o 
  -3  -4   3      147.29      139.52      3.11 o 
  -2  -4   3      104.82      118.33      3.96 o 
  -1  -4   3      164.63      212.79      3.83 o 
   0  -4   3       24.68       31.21      1.14 o 
   1  -4   3      531.78      639.18      9.62 o 
   2  -4   3       35.78       36.26      1.05 o 
   3  -4   3      288.92      349.42      5.33 o 
   4  -4   3       49.21       52.97      1.33 o 
   5  -4   3       35.72       48.78      2.95 o 
   6  -4   3      115.40      112.77      8.51 o 
   7  -4   3       42.31       43.61      3.23 o 
   8  -4   3       71.40       74.20      7.33 o 
   9  -4   3       52.20       48.65      4.73 o 
  -9  -3   3        7.76       12.30      1.90 o 
  -8  -3   3        9.83       11.83      2.05 o 
  -7  -3   3        5.35        3.97      1.49 o 
  -6  -3   3        9.33        7.73      1.28 o 
  -5  -3   3       40.42       43.90      1.66 o 
  -4  -3   3       46.07       43.59      1.18 o 
  -3  -3   3      305.58      323.06      6.68 o 
  -2  -3   3       54.09       61.06      1.60 o 
  -1  -3   3       42.22       28.64      1.96 o 
   0  -3   3      204.75      242.77      4.54 o 
   1  -3   3      348.42      358.96      5.31 o 
   2  -3   3      136.26      134.39      2.34 o 
   3  -3   3      958.01     1018.32     12.32 o 
   4  -3   3        8.89        7.86      0.67 o 
   5  -3   3      366.81      343.38      8.84 o 
   6  -3   3        0.26        1.48      0.77 o 
   7  -3   3       22.21       14.41      3.54 o 
   8  -3   3        6.13        7.56      3.31 o 
   9  -3   3        5.00       12.76      4.25 o 
 -10  -2   3        1.63        1.42      3.07 o 
  -9  -2   3        9.89        6.54      2.42 o 
  -8  -2   3       36.96       34.31      3.29 o 
  -7  -2   3        1.87        0.06      1.18 o 
  -6  -2   3      149.68      140.26      3.26 o 
  -5  -2   3        0.28       -0.03      0.36 o 
  -4  -2   3      520.44      444.08      5.74 o 
  -3  -2   3        1.15        1.39      0.33 o 
  -2  -2   3      753.24      746.54      9.29 o 
  -1  -2   3        0.06        0.25      0.75 o 
   0  -2   3      722.75      758.11     11.99 o 
   1  -2   3      495.93      494.32      6.11 o 
   2  -2   3      462.34      437.30      6.22 o 
   3  -2   3     1073.80     1132.82     15.93 o 
   4  -2   3       75.23       70.70      2.63 o 
   5  -2   3      132.35      124.53      7.56 o 
   6  -2   3      135.54      142.25      8.98 o 
   7  -2   3       42.61       38.04      5.20 o 
   8  -2   3        9.62        8.03      3.54 o 
   9  -2   3        0.67        2.60      3.07 o 
 -10  -1   3       26.24       24.10      5.20 o 
  -9  -1   3        8.81        8.36      2.25 o 
  -8  -1   3        5.49        8.72      2.24 o 
  -7  -1   3       13.40       20.77      2.38 o 
  -6  -1   3        4.48        1.49      0.90 o 
  -5  -1   3      180.03      180.88      3.42 o 
  -4  -1   3       37.52       42.29      1.15 o 
  -3  -1   3     1371.43     1401.39     14.48 o 
  -2  -1   3       45.21       41.81      0.92 o 
  -1  -1   3      668.56      692.18      8.18 o 
   0  -1   3      139.86      135.59      2.26 o 
   1  -1   3        1.49        1.54      0.29 o 
   2  -1   3     1062.32     1009.10     20.38 o 
   3  -1   3      394.70      448.25      8.86 o 
   4  -1   3      416.77      384.25      8.91 o 
   5  -1   3       11.08        8.44      1.48 o 
   6  -1   3      566.72      568.27     21.03 o 
   7  -1   3        4.93        4.48      2.01 o 
   8  -1   3       58.92       55.53      6.85 o 
   9  -1   3        1.56        2.13      3.07 o 
 -10   0   3        5.79        5.91      3.54 o 
  -9   0   3        7.57        7.24      2.36 o 
  -8   0   3       21.20       29.67      2.83 o 
  -7   0   3        7.03        9.22      1.82 o 
  -6   0   3       73.47       79.83      1.59 o 
  -5   0   3      388.39      372.13      4.52 o 
  -4   0   3      847.55      901.98      8.96 o 
  -3   0   3     2847.30     2994.57     27.63 o 
  -2   0   3      963.60     1048.61     11.22 o 
  -1   0   3      310.75      271.49      3.11 o 
   0   0   3     2556.93     2744.76     32.40 o 
   1   0   3      316.41      307.98      4.16 o 
   2   0   3        2.81        3.14      0.28 o 
   3   0   3       22.89       31.63      1.22 o 
   4   0   3        0.15        1.30      0.35 o 
   5   0   3      188.95      179.77      4.74 o 
   6   0   3       79.09       84.94      3.93 o 
   7   0   3        0.32       -0.71      2.36 o 
   8   0   3        2.10        1.42      3.07 o 
   9   0   3       15.07       22.68      5.43 o 
 -10   1   3        6.77        5.67      3.31 o 
  -9   1   3      128.38      134.45      8.74 o 
  -8   1   3        2.38        0.71      1.48 o 
  -7   1   3       57.77       56.68      3.78 o 
  -6   1   3       47.14       49.04      1.15 o 
  -5   1   3       35.72       36.49      0.82 o 
  -4   1   3     1151.61     1118.84      9.80 o 
  -3   1   3       80.44       89.34      1.09 o 
  -2   1   3     1863.45     1929.14     17.75 o 
  -1   1   3      386.77      451.03      4.74 o 
   0   1   3     4413.33     4632.42     42.72 o 
   1   1   3      116.29      105.96      1.56 o 
   2   1   3       30.33       20.56      0.77 o 
   3   1   3       14.20        8.58      0.58 o 
   4   1   3       13.16       14.59      0.81 o 
   5   1   3       49.88       46.07      3.00 o 
   6   1   3        0.25       -0.86      0.86 o 
   7   1   3        2.35        1.42      2.84 o 
   8   1   3       17.46       20.56      4.96 o 
   9   1   3        8.17        8.27      4.49 o 
 -10   2   3       83.30       91.45      7.56 o 
  -9   2   3       38.16       51.28      5.43 o 
  -8   2   3      128.89      133.73      6.38 o 
  -7   2   3        3.32        3.56      0.60 o 
  -6   2   3      213.49      197.10      2.54 o 
  -5   2   3      114.99      127.30      1.70 o 
  -4   2   3       27.62       27.21      0.64 o 
  -3   2   3      186.25      171.84      1.78 o 
  -2   2   3      402.95      394.42      3.65 o 
  -1   2   3      594.28      571.24      5.36 o 
   0   2   3     1557.91     1638.46     16.41 o 
   1   2   3        3.30        4.10      0.38 o 
   2   2   3       13.18        9.47      0.58 o 
   3   2   3      130.06      132.44      2.36 o 
   4   2   3       21.14       16.77      0.93 o 
   5   2   3       55.62       53.66      1.67 o 
   6   2   3        3.55        4.49      3.31 o 
   7   2   3       31.56       29.54      5.43 o 
   8   2   3        1.41        0.95      3.31 o 
 -10   3   3       49.47       57.89      6.38 o 
  -9   3   3       40.03       32.37      4.49 o 
  -8   3   3      179.40      179.31      4.84 o 
  -7   3   3       95.10       92.35      1.97 o 
  -6   3   3      400.40      374.35      4.77 o 
  -5   3   3        0.21        0.58      0.28 o 
  -4   3   3      183.11      176.03      1.93 o 
  -3   3   3       11.79       17.35      0.51 o 
  -2   3   3       26.49       29.42      0.59 o 
  -1   3   3      406.54      521.24      5.40 o 
   0   3   3       45.01       66.26      1.42 o 
   1   3   3      445.69      542.03      6.65 o 
   2   3   3       98.62      121.17      2.14 o 
   3   3   3       16.92       23.05      0.96 o 
   4   3   3      241.27      235.47      4.01 o 
   5   3   3       14.28       13.61      1.75 o 
   6   3   3      124.15      112.24      9.22 o 
   7   3   3       29.75       44.42      7.09 o 
   8   3   3       22.24       19.85      5.43 o 
 -10   4   3        6.43        8.27      3.31 o 
  -9   4   3       16.41       23.63      3.78 o 
  -8   4   3       15.43       17.73      2.15 o 
  -7   4   3        0.84        1.20      0.77 o 
  -6   4   3       45.95       42.15      1.24 o 
  -5   4   3      128.83      129.65      1.86 o 
  -4   4   3      287.29      273.39      2.89 o 
  -3   4   3      355.80      372.77      3.86 o 
  -2   4   3      812.48      867.27      8.23 o 
  -1   4   3       12.36       20.13      0.56 o 
   0   4   3     1051.69     1147.47     13.09 o 
   1   4   3        1.34        3.88      0.45 o 
   2   4   3      272.68      267.61      3.51 o 
   3   4   3        1.83        0.92      0.43 o 
   4   4   3       98.59       93.80      2.64 o 
   5   4   3        0.10        1.31      0.99 o 
   6   4   3       47.72       58.84      7.56 o 
   7   4   3        0.15        3.31      3.78 o 
 -10   5   3       22.47       26.70      4.73 o 
  -9   5   3       71.28       64.01      3.69 o 
  -8   5   3       10.09       10.08      1.38 o 
  -7   5   3       22.53       22.13      1.93 o 
  -6   5   3       98.92       89.36      2.57 o 
  -5   5   3      147.59      144.64      2.37 o 
  -4   5   3        1.14        1.69      0.31 o 
  -3   5   3      157.31      171.63      2.25 o 
  -2   5   3       20.63       15.38      1.09 o 
  -1   5   3      303.00      332.55      4.60 o 
   0   5   3        2.46        0.25      0.67 o 
   1   5   3       76.63       77.82      1.65 o 
   2   5   3       52.84       56.49      1.46 o 
   3   5   3       50.96       48.53      1.46 o 
   4   5   3        0.17       -0.69      0.83 o 
   5   5   3        6.95        3.75      1.28 o 
   6   5   3       19.42       19.85      5.43 o 
   7   5   3        1.22       -0.47      3.78 o 
 -10   6   3       43.77       47.02      5.91 o 
  -9   6   3       23.36       20.45      2.55 o 
  -8   6   3       44.52       45.63      2.24 o 
  -7   6   3      133.24      129.45      3.48 o 
  -6   6   3      142.24      131.16      3.36 o 
  -5   6   3        6.84        8.68      0.99 o 
  -4   6   3        0.57       -0.03      0.40 o 
  -3   6   3        2.25        6.03      0.57 o 
  -2   6   3       15.32       12.88      1.04 o 
  -1   6   3        6.73        4.42      0.62 o 
   0   6   3       67.39       61.13      1.82 o 
   1   6   3        6.06        6.26      0.77 o 
   2   6   3       48.11       42.82      2.02 o 
   3   6   3       12.56       12.58      4.61 o 
   4   6   3        0.57        0.33      1.02 o 
   5   6   3        4.33        5.07      2.31 o 
   6   6   3       23.48       27.41      6.85 o 
 -10   7   3        0.04       -1.38      1.70 o 
  -9   7   3       22.79       22.24      2.66 o 
  -8   7   3        2.69        2.95      1.35 o 
  -7   7   3       69.18       69.13      2.60 o 
  -6   7   3        0.36       -0.21      0.75 o 
  -5   7   3        8.35        7.28      0.87 o 
  -4   7   3        4.92        6.71      1.15 o 
  -3   7   3        5.87        5.80      0.83 o 
  -2   7   3       85.50       77.65      1.94 o 
  -1   7   3        2.22        1.68      0.53 o 
   0   7   3      314.63      298.73      5.61 o 
   1   7   3        2.65        1.30      0.72 o 
   2   7   3      118.82      107.32      3.28 o 
   3   7   3        0.02       -0.54      1.00 o 
   4   7   3       43.98       42.24      3.36 o 
   5   7   3        4.01        2.23      1.53 o 
  -9   8   3        4.03        1.94      1.75 o 
  -8   8   3       10.24        9.51      1.99 o 
  -7   8   3       19.05       16.42      1.60 o 
  -6   8   3       68.59       65.08      2.58 o 
  -5   8   3       46.77       44.32      2.12 o 
  -4   8   3       39.63       38.38      1.82 o 
  -3   8   3       51.97       52.70      2.02 o 
  -2   8   3        0.07        0.11      0.67 o 
  -1   8   3      101.67      100.02      2.80 o 
   0   8   3       49.63       48.86      2.32 o 
   1   8   3       30.71       30.65      1.99 o 
   2   8   3        0.38        1.76      1.22 o 
   3   8   3       60.26       62.36      3.50 o 
   4   8   3        7.99        7.14      1.63 o 
   5   8   3        3.51        4.03      2.95 o 
  -9   9   3        6.24        5.19      1.85 o 
  -8   9   3       37.80       41.82      5.85 o 
  -7   9   3       23.78       24.92      1.99 o 
  -6   9   3      135.29      140.44      4.50 o 
  -5   9   3        2.58        0.76      0.97 o 
  -4   9   3       41.49       41.62      2.02 o 
  -3   9   3        4.63        3.41      1.12 o 
  -2   9   3       31.68       35.49      1.92 o 
  -1   9   3       25.79       24.06      1.94 o 
   0   9   3        1.52        3.67      1.50 o 
   1   9   3       15.62       14.92      1.63 o 
   2   9   3       25.50       24.72      2.66 o 
   3   9   3       48.51       46.45      7.99 o 
  -8  10   3        1.04        0.90      1.62 o 
  -7  10   3       77.07       86.83      3.37 o 
  -6  10   3       12.24       12.10      1.97 o 
  -5  10   3       77.76       79.70      2.86 o 
  -4  10   3        0.51       -0.50      0.90 o 
  -3  10   3      136.75      137.07      3.74 o 
  -2  10   3        5.71        2.38      1.40 o 
  -1  10   3       21.37       24.41      3.26 o 
   0  10   3        0.17       -0.81      0.96 o 
   1  10   3        8.58       10.63      2.09 o 
   2  10   3        0.45       -1.91      1.91 o 
  -6  11   3        2.36        2.40      1.17 o 
  -5  11   3        4.78        4.43      1.22 o 
  -4  11   3        1.41       -0.44      1.07 o 
  -3  11   3       25.49       22.22      1.89 o 
  -2  11   3       10.57        8.83      2.18 o 
  -1  11   3       10.30        9.32      2.05 o 
   0  11   3        3.31        1.72      1.74 o 
   1 -12   4        7.95        4.46      2.95 o 
   2 -12   4       14.91       14.70      2.08 o 
  -2 -11   4       14.73       16.75      2.34 o 
  -1 -11   4       10.25        8.62      1.98 o 
   0 -11   4       36.54       33.62      2.38 o 
   1 -11   4        3.20        2.79      1.11 o 
   2 -11   4       25.00       27.37      1.81 o 
   3 -11   4        1.43       -0.05      1.36 o 
   4 -11   4        6.27        7.70      1.80 o 
   5 -11   4       11.65       10.55      2.10 o 
  -4 -10   4        2.71        1.63      1.53 o 
  -3 -10   4       24.51       24.44      2.29 o 
  -2 -10   4        3.28        3.03      1.64 o 
  -1 -10   4       66.31       64.65      2.54 o 
   0 -10   4       20.25       18.07      1.84 o 
   1 -10   4       50.77       57.92      2.25 o 
   2 -10   4        0.14       -0.78      0.78 o 
   3 -10   4       60.84       56.14      2.85 o 
   4 -10   4        0.73        1.63      1.35 o 
   5 -10   4       14.93       16.43      2.04 o 
   6 -10   4        1.24        0.91      1.45 o 
  -5  -9   4        1.43        2.10      1.67 o 
  -4  -9   4       19.59       20.76      1.95 o 
  -3  -9   4        0.15        0.43      1.01 o 
  -2  -9   4       12.84       15.23      1.66 o 
  -1  -9   4        3.41        0.80      0.87 o 
   0  -9   4       14.15       22.36      1.34 o 
   1  -9   4        0.70       -0.65      0.65 o 
   2  -9   4       37.37       47.70      1.97 o 
   3  -9   4       18.16       18.36      1.76 o 
   4  -9   4        0.03       -0.09      1.07 o 
   5  -9   4        7.87        4.84      2.65 o 
   6  -9   4        2.19        1.02      1.33 o 
   7  -9   4       15.66       14.61      2.08 o 
  -6  -8   4        5.77        4.31      1.53 o 
  -5  -8   4       16.22       13.24      1.74 o 
  -4  -8   4        2.84        1.37      1.01 o 
  -3  -8   4       24.96       25.33      2.59 o 
  -2  -8   4        5.76        5.18      1.06 o 
  -1  -8   4       31.06       31.91      1.43 o 
   0  -8   4       26.94       23.38      1.21 o 
   1  -8   4       14.86       10.26      1.17 o 
   2  -8   4        7.96        4.56      1.08 o 
   3  -8   4        4.28        2.09      0.75 o 
   4  -8   4        0.15       -0.82      0.82 o 
   5  -8   4        0.09        0.73      1.00 o 
   6  -8   4        1.92        2.05      1.21 o 
   7  -8   4        7.13        2.84      1.47 o 
   8  -8   4       15.53       21.82      2.47 o 
  -7  -7   4        0.63        0.67      1.48 o 
  -6  -7   4       22.20       24.53      2.15 o 
  -5  -7   4        0.01       -0.78      0.78 o 
  -4  -7   4        4.00        3.54      1.11 o 
  -3  -7   4        1.76        1.88      0.96 o 
  -2  -7   4        2.58        4.57      1.02 o 
  -1  -7   4        5.78        6.07      0.79 o 
   0  -7   4       38.44       41.09      1.63 o 
   1  -7   4        4.61        7.31      0.90 o 
   2  -7   4       21.43       22.60      2.19 o 
   3  -7   4       78.24       78.78      2.66 o 
   4  -7   4        1.12       -0.52      2.60 o 
   5  -7   4       11.10        8.27      1.82 o 
   6  -7   4       10.88       11.18      1.63 o 
   7  -7   4        0.51        0.79      1.24 o 
   8  -7   4       63.91       66.89      3.40 o 
  -8  -6   4        0.05        0.12      1.11 o 
  -7  -6   4        0.01       -1.31      1.43 o 
  -6  -6   4       20.85       17.42      2.29 o 
  -5  -6   4       31.02       31.82      2.10 o 
  -4  -6   4        2.69        3.38      0.93 o 
  -3  -6   4        0.44        0.36      0.65 o 
  -2  -6   4        2.44        2.71      0.92 o 
  -1  -6   4       41.98       37.77      2.77 o 
   0  -6   4        2.08        2.89      0.63 o 
   1  -6   4        6.69        8.21      0.86 o 
   2  -6   4      381.70      345.83      6.75 o 
   3  -6   4      156.61      158.94      5.42 o 
   4  -6   4       71.72       69.22      3.52 o 
   5  -6   4       14.59       13.35      2.95 o 
   6  -6   4       25.89       20.95      3.07 o 
   7  -6   4       26.39       27.50      2.95 o 
   8  -6   4        0.62       -0.07      1.35 o 
   9  -6   4        5.65        2.00      3.66 o 
  -8  -5   4        0.07        0.16      1.06 o 
  -7  -5   4       61.04       64.05      2.83 o 
  -6  -5   4        5.01        4.43      1.55 o 
  -5  -5   4        2.15        1.88      0.86 o 
  -4  -5   4       99.13      101.89      2.30 o 
  -3  -5   4      106.64       99.54      3.23 o 
  -2  -5   4        6.69        5.40      0.83 o 
  -1  -5   4        0.02       -0.13      0.40 o 
   0  -5   4       32.73       30.02      1.26 o 
   1  -5   4      130.31      141.42      2.90 o 
   2  -5   4      522.78      481.16      6.32 o 
   3  -5   4       27.19       28.63      1.33 o 
   4  -5   4       50.40       44.43      2.90 o 
   5  -5   4      101.40       85.60      3.92 o 
   6  -5   4       41.13       35.52      2.95 o 
   7  -5   4        3.92        4.36      1.82 o 
   8  -5   4        0.99        0.00      2.60 o 
   9  -5   4       23.48       27.12      5.43 o 
  -9  -4   4        0.09       -1.96      3.31 o 
  -8  -4   4       23.92       26.19      3.72 o 
  -7  -4   4       14.21       11.67      1.93 o 
  -6  -4   4       41.15       39.82      2.09 o 
  -5  -4   4       15.25       14.61      1.36 o 
  -4  -4   4      499.16      479.87      6.91 o 
  -3  -4   4        7.82        6.86      0.70 o 
  -2  -4   4       82.96       65.88      1.49 o 
  -1  -4   4      153.77      190.15      3.57 o 
   0  -4   4      100.99      102.21      2.57 o 
   1  -4   4       73.76       81.67      1.87 o 
   2  -4   4       56.34       45.17      1.11 o 
   3  -4   4      135.80      131.24      2.50 o 
   4  -4   4        4.39        5.63      0.67 o 
   5  -4   4      178.58      148.06      5.34 o 
   6  -4   4       58.94       53.76      8.27 o 
   7  -4   4        5.38        3.07      2.84 o 
   8  -4   4       26.40       25.99      5.20 o 
   9  -4   4        0.27       -0.34      1.70 o 
  -9  -3   4        8.83       11.57      2.75 o 
  -8  -3   4        6.80        2.36      2.08 o 
  -7  -3   4        0.53        0.19      1.28 o 
  -6  -3   4       15.30       12.45      1.31 o 
  -5  -3   4       45.46       41.07      2.25 o 
  -4  -3   4      126.10      104.62      2.57 o 
  -3  -3   4       14.24       14.02      0.74 o 
  -2  -3   4        9.98        7.00      0.46 o 
  -1  -3   4      186.38      228.22      4.99 o 
   0  -3   4      124.90      139.09      3.60 o 
   1  -3   4      218.01      245.67      3.80 o 
   2  -3   4      100.36       85.67      1.38 o 
   3  -3   4      487.57      531.75      7.76 o 
   4  -3   4       83.96       80.57      2.66 o 
   5  -3   4      151.71      148.63      8.27 o 
   6  -3   4       14.84       16.30      3.54 o 
   7  -3   4       15.42       19.38      4.02 o 
   8  -3   4        0.00       -0.11      1.48 o 
   9  -3   4        2.24        1.65      3.31 o 
  -9  -2   4        2.40        4.33      2.15 o 
  -8  -2   4        1.53        2.60      1.84 o 
  -7  -2   4        0.16       -0.45      1.89 o 
  -6  -2   4        9.93       15.20      1.34 o 
  -5  -2   4      130.06      131.27      2.49 o 
  -4  -2   4       46.79       45.89      1.26 o 
  -3  -2   4      530.42      510.92      7.54 o 
  -2  -2   4        1.78        3.10      0.40 o 
  -1  -2   4     1171.63     1180.29     21.46 o 
   0  -2   4      184.68      224.68      4.93 o 
   1  -2   4      128.89      118.09      2.55 o 
   2  -2   4      293.90      305.56      6.46 o 
   3  -2   4        1.08       -0.13      0.51 o 
   4  -2   4      134.93      123.63      3.39 o 
   5  -2   4       43.81       41.12      4.73 o 
   6  -2   4      124.11      128.89      5.45 o 
   7  -2   4        0.00        0.07      1.36 o 
   8  -2   4       24.92       26.47      5.20 o 
   9  -2   4        1.36       -1.42      2.84 o 
  -9  -1   4        2.20        5.49      2.08 o 
  -8  -1   4        9.34       11.68      2.25 o 
  -7  -1   4        0.38       -0.04      1.00 o 
  -6  -1   4       64.51       58.97      2.28 o 
  -5  -1   4      140.40      154.00      2.95 o 
  -4  -1   4      259.91      260.15      3.63 o 
  -3  -1   4      443.31      495.02      6.40 o 
  -2  -1   4      168.18      149.23      4.88 o 
  -1  -1   4      297.06      314.82      4.12 o 
   0  -1   4       22.04       15.39      0.54 o 
   1  -1   4      146.45      173.35      2.47 o 
   2  -1   4        9.22        9.60      0.58 o 
   3  -1   4      206.19      224.08      5.12 o 
   4  -1   4       11.82       20.90      1.31 o 
   5  -1   4      286.37      289.44      8.34 o 
   6  -1   4       12.19        9.86      2.72 o 
   7  -1   4       21.00       22.70      2.54 o 
   8  -1   4        0.62        0.24      2.84 o 
   9  -1   4        6.49        1.89      3.54 o 
  -9   0   4      116.54      123.67      6.38 o 
  -8   0   4       38.18       44.63      3.34 o 
  -7   0   4      134.87      129.53      2.93 o 
  -6   0   4      145.34      140.55      2.72 o 
  -5   0   4       81.61       72.21      1.37 o 
  -4   0   4      354.29      338.21      4.02 o 
  -3   0   4      232.59      222.86      2.90 o 
  -2   0   4      324.65      328.60      3.85 o 
  -1   0   4      872.92      989.51     11.58 o 
   0   0   4      541.27      546.82      6.92 o 
   1   0   4      268.84      281.45      4.48 o 
   2   0   4      431.90      387.78      5.31 o 
   3   0   4        0.51        0.66      0.28 o 
   4   0   4      182.58      175.07      2.80 o 
   5   0   4        4.78        1.69      1.89 o 
   6   0   4       41.34       38.95      2.83 o 
   7   0   4        3.20       -0.95      2.60 o 
   8   0   4        8.89        8.27      4.02 o 
   9   0   4        0.61        5.43      4.25 o 
  -9   1   4       12.55       12.03      2.42 o 
  -8   1   4       14.05       19.17      2.42 o 
  -7   1   4       13.99       14.45      2.01 o 
  -6   1   4        2.25        1.27      0.33 o 
  -5   1   4       55.14       49.45      0.96 o 
  -4   1   4      116.92      122.41      1.61 o 
  -3   1   4      596.08      539.35      5.16 o 
  -2   1   4      665.95      726.43      8.86 o 
  -1   1   4      361.17      328.72      3.38 o 
   0   1   4      806.54      865.10      9.05 o 
   1   1   4      103.93       90.55      1.46 o 
   2   1   4       38.36       35.37      0.92 o 
   3   1   4       10.12        8.70      0.67 o 
   4   1   4        7.41       10.40      0.80 o 
   5   1   4       55.03       62.44      3.40 o 
   6   1   4       69.52       77.29      3.97 o 
   7   1   4       10.54        6.62      3.78 o 
   8   1   4       10.33        9.22      4.02 o 
  -9   2   4       15.45       20.62      2.66 o 
  -8   2   4       52.82       58.10      3.42 o 
  -7   2   4       32.75       33.51      1.66 o 
  -6   2   4       26.74       25.33      0.88 o 
  -5   2   4       61.55       67.16      1.16 o 
  -4   2   4      111.39      113.33      1.50 o 
  -3   2   4       25.42       23.60      0.55 o 
  -2   2   4        1.15        1.51      0.21 o 
  -1   2   4      335.25      415.55      4.65 o 
   0   2   4      208.27      193.19      2.51 o 
   1   2   4        7.05       10.73      0.51 o 
   2   2   4        0.52        0.71      0.37 o 
   3   2   4       10.91       11.10      0.73 o 
   4   2   4       10.09        7.89      0.99 o 
   5   2   4      118.74      130.40      3.82 o 
   6   2   4      104.15      112.95      9.22 o 
   7   2   4        3.12        6.14      3.78 o 
   8   2   4       15.46       19.38      5.43 o 
  -9   3   4       56.65       56.61      3.76 o 
  -8   3   4        0.06        0.66      1.01 o 
  -7   3   4        0.23       -0.33      0.48 o 
  -6   3   4        8.16        6.00      0.68 o 
  -5   3   4        5.16        6.93      0.45 o 
  -4   3   4      119.90      100.86      1.36 o 
  -3   3   4       14.54       23.28      0.59 o 
  -2   3   4       22.95       12.94      0.82 o 
  -1   3   4      707.38      688.11      7.53 o 
   0   3   4      584.70      614.18      6.86 o 
   1   3   4       11.62       16.86      0.79 o 
   2   3   4       12.46       12.49      0.83 o 
   3   3   4      103.58      104.44      2.76 o 
   4   3   4       57.08       59.61      2.20 o 
   5   3   4      314.50      315.37      8.79 o 
   6   3   4        6.85        3.07      3.78 o 
   7   3   4       67.25       66.16      8.27 o 
   8   3   4       28.09       34.50      6.85 o 
  -9   4   4       22.03       20.98      1.99 o 
  -8   4   4       11.83        8.85      1.17 o 
  -7   4   4       17.49       18.16      1.25 o 
  -6   4   4        6.54        5.96      0.64 o 
  -5   4   4      112.75      120.90      1.71 o 
  -4   4   4      109.25      129.84      1.71 o 
  -3   4   4      410.97      412.91      4.06 o 
  -2   4   4       10.66        8.59      0.62 o 
  -1   4   4     2298.05     2356.54     24.08 o 
   0   4   4      285.47      263.40      3.45 o 
   1   4   4      413.34      419.32      5.57 o 
   2   4   4        0.13        1.05      0.60 o 
   3   4   4      223.48      221.94      4.61 o 
   4   4   4       46.54       46.06      2.52 o 
   5   4   4        7.80        8.83      2.72 o 
   6   4   4       15.32       19.38      5.43 o 
   7   4   4        2.92        1.65      4.49 o 
  -9   5   4        3.48        3.37      2.95 o 
  -8   5   4       33.18       38.68      2.31 o 
  -7   5   4      146.95      158.10      3.40 o 
  -6   5   4      221.10      228.01      4.46 o 
  -5   5   4       17.30       13.50      0.69 o 
  -4   5   4       39.65       42.17      1.01 o 
  -3   5   4       93.23       86.15      1.33 o 
  -2   5   4      368.69      380.67      4.12 o 
  -1   5   4      558.75      542.18      5.89 o 
   0   5   4      212.03      195.73      3.09 o 
   1   5   4      118.61      110.01      2.58 o 
   2   5   4      245.54      227.53      4.75 o 
   3   5   4      139.87      137.08      3.50 o 
   4   5   4        3.97        1.73      1.13 o 
   5   5   4       17.96       22.39      7.21 o 
   6   5   4        0.40        4.02      4.25 o 
  -9   6   4      111.34      113.72      5.04 o 
  -8   6   4        0.24        0.69      1.04 o 
  -7   6   4      413.56      415.65      7.53 o 
  -6   6   4        7.37        8.22      1.16 o 
  -5   6   4      170.55      177.63      4.09 o 
  -4   6   4       17.86       21.19      1.19 o 
  -3   6   4      195.58      195.19      2.99 o 
  -2   6   4       41.77       45.11      1.86 o 
  -1   6   4       17.74       21.33      1.19 o 
   0   6   4       65.95       68.50      2.20 o 
   1   6   4        0.13        0.72      0.82 o 
   2   6   4       36.39       38.61      1.94 o 
   3   6   4       21.02       23.17      1.64 o 
   4   6   4        0.41       -0.13      1.00 o 
   5   6   4       12.25       10.87      2.15 o 
   6   6   4        0.00       -0.47      4.49 o 
 -10   7   4        6.68       12.52      3.31 o 
  -9   7   4       14.26       13.83      2.32 o 
  -8   7   4       38.81       43.41      2.35 o 
  -7   7   4       41.40       45.74      2.25 o 
  -6   7   4       47.65       44.88      2.17 o 
  -5   7   4       34.79       35.69      1.89 o 
  -4   7   4       28.59       30.76      1.75 o 
  -3   7   4      122.45      110.72      2.43 o 
  -2   7   4       24.70       22.37      1.15 o 
  -1   7   4      109.50      100.25      3.25 o 
   0   7   4       64.56       63.51      3.67 o 
   1   7   4       42.12       38.53      2.06 o 
   2   7   4       11.78       11.11      1.39 o 
   3   7   4       23.36       26.98      4.33 o 
   4   7   4        7.53        5.28      1.87 o 
   5   7   4        5.52        6.41      1.98 o 
  -9   8   4        4.06        2.13      2.60 o 
  -8   8   4       23.28       22.69      2.22 o 
  -7   8   4        1.79        4.15      1.15 o 
  -6   8   4       95.18       93.21      3.10 o 
  -5   8   4        8.28        7.19      1.12 o 
  -4   8   4       78.92       76.22      3.09 o 
  -3   8   4       26.23       24.39      1.60 o 
  -2   8   4       52.45       50.80      2.08 o 
  -1   8   4       23.10       23.22      1.79 o 
   0   8   4       37.30       37.97      2.29 o 
   1   8   4        6.44        5.73      1.30 o 
   2   8   4       35.78       32.23      2.72 o 
   3   8   4       12.71       16.28      2.44 o 
   4   8   4        0.99        1.95      1.57 o 
  -8   9   4        3.21        1.17      1.50 o 
  -7   9   4       71.91       76.99      3.85 o 
  -6   9   4        2.61        2.67      1.03 o 
  -5   9   4       27.85       28.37      1.84 o 
  -4   9   4        0.84       -0.82      0.82 o 
  -3   9   4       13.64       13.73      1.42 o 
  -2   9   4        2.95        2.69      0.95 o 
  -1   9   4        8.41        7.73      1.44 o 
   0   9   4       20.74       21.60      1.97 o 
   1   9   4        3.28        2.08      1.28 o 
   2   9   4       12.74       11.63      2.12 o 
   3   9   4        0.34        0.06      1.40 o 
  -8  10   4        7.41        7.77      2.61 o 
  -7  10   4        6.55        6.12      1.35 o 
  -6  10   4       24.79       26.35      1.97 o 
  -5  10   4        8.26        6.56      1.27 o 
  -4  10   4       13.78       17.95      1.68 o 
  -3  10   4        5.04        2.25      1.09 o 
  -2  10   4        0.60       -0.95      0.95 o 
  -1  10   4        9.99        9.37      1.55 o 
   0  10   4        7.92        5.96      1.88 o 
   1  10   4        1.80       -0.23      2.17 o 
   2  10   4        1.89       -0.39      1.76 o 
  -6  11   4       32.93       34.18      2.84 o 
  -5  11   4        6.59        9.09      1.51 o 
  -4  11   4       10.35       11.86      1.78 o 
  -3  11   4        2.43        2.10      1.21 o 
  -2  11   4       25.49       27.83      2.43 o 
  -1  11   4       22.93       23.52      2.28 o 
   0  11   4       14.32       15.47      4.65 o 
  -2 -11   5        4.85        7.45      1.63 o 
  -1 -11   5       31.55       36.86      4.54 o 
   0 -11   5        0.13       -0.99      0.99 o 
   1 -11   5        6.46        7.04      1.33 o 
   2 -11   5        0.43       -0.33      1.36 o 
   3 -11   5        0.09       -1.25      1.25 o 
   4 -11   5        0.18       -1.39      1.39 o 
  -3 -10   5        7.42        7.30      2.09 o 
  -2 -10   5        7.30       11.37      1.65 o 
  -1 -10   5        9.69       10.14      1.35 o 
   0 -10   5        9.63       11.52      1.48 o 
   1 -10   5        2.14        1.44      0.90 o 
   2 -10   5       12.10       17.51      1.72 o 
   3 -10   5        6.32        8.22      1.59 o 
   4 -10   5        0.17        0.43      1.60 o 
   5 -10   5       22.18       21.67      2.23 o 
   6 -10   5       13.30       11.70      1.94 o 
  -5  -9   5        0.00       -0.91      1.10 o 
  -4  -9   5        4.03        2.78      1.24 o 
  -3  -9   5        0.30        0.14      0.99 o 
  -2  -9   5       27.36       28.30      1.96 o 
  -1  -9   5        3.23        3.33      1.16 o 
   0  -9   5      139.42      131.54      3.39 o 
   1  -9   5        0.35       -0.73      0.73 o 
   2  -9   5      103.28       98.62      2.76 o 
   3  -9   5        0.03       -0.15      0.94 o 
   4  -9   5       55.99       57.69      2.72 o 
   5  -9   5       19.03       24.59      3.00 o 
   6  -9   5        7.30        7.58      1.64 o 
   7  -9   5        1.88        0.30      1.42 o 
  -6  -8   5       26.14       28.39      2.33 o 
  -5  -8   5       16.31       14.41      2.29 o 
  -4  -8   5       58.16       57.98      2.68 o 
  -3  -8   5       36.11       34.64      2.14 o 
  -2  -8   5       85.06       74.61      2.69 o 
  -1  -8   5      112.91      110.18      2.48 o 
   0  -8   5        7.97        4.72      0.87 o 
   1  -8   5        4.59        6.98      1.24 o 
   2  -8   5       55.77       49.98      1.71 o 
   3  -8   5        1.40        1.14      1.66 o 
   4  -8   5        1.21        1.96      1.03 o 
   5  -8   5       62.29       59.05      5.28 o 
   6  -8   5        7.55        7.73      2.58 o 
   7  -8   5       21.02       18.46      3.39 o 
  -7  -7   5       24.07       28.60      2.59 o 
  -6  -7   5        0.33        0.77      1.08 o 
  -5  -7   5        0.06        0.25      0.90 o 
  -4  -7   5       21.65       18.75      2.34 o 
  -3  -7   5       24.02       22.86      2.15 o 
  -2  -7   5        0.01       -0.39      0.59 o 
  -1  -7   5      395.48      358.25      5.80 o 
   0  -7   5        0.24        0.70      0.81 o 
   1  -7   5      321.16      297.12      5.25 o 
   2  -7   5      162.20      164.12      4.21 o 
   3  -7   5      578.68      526.06     17.84 o 
   4  -7   5        0.83        2.64      2.48 o 
   5  -7   5       77.97       64.38      4.02 o 
   6  -7   5        1.16        1.28      1.89 o 
   7  -7   5       71.68       78.16      4.71 o 
   8  -7   5       32.29       32.35      3.75 o 
  -8  -6   5        4.50        1.32      1.57 o 
  -7  -6   5       43.77       51.63      2.79 o 
  -6  -6   5       42.16       41.09      3.40 o 
  -5  -6   5       28.22       24.66      1.86 o 
  -4  -6   5        9.19        7.88      1.18 o 
  -3  -6   5      131.33      117.83      4.09 o 
  -2  -6   5      332.80      314.69      5.08 o 
  -1  -6   5        3.63        2.16      0.91 o 
   0  -6   5      516.31      513.18      7.89 o 
   1  -6   5       17.07       15.63      1.33 o 
   2  -6   5      978.20      979.23     13.96 o 
   3  -6   5       86.70       93.43      4.84 o 
   4  -6   5       97.07       97.88      6.26 o 
   5  -6   5        0.53        0.22      1.31 o 
   6  -6   5       87.04       75.91     11.34 o 
   7  -6   5       14.34       11.22      3.31 o 
   8  -6   5        9.26       12.05      4.25 o 
  -8  -5   5       24.98       26.85      3.14 o 
  -7  -5   5       66.74       72.92      3.63 o 
  -6  -5   5       68.28       70.65      4.29 o 
  -5  -5   5       72.67       75.03      4.09 o 
  -4  -5   5      302.51      290.99      6.75 o 
  -3  -5   5      409.18      413.42      8.18 o 
  -2  -5   5        0.28       -0.35      0.63 o 
  -1  -5   5      199.45      207.14      4.05 o 
   0  -5   5       56.91       53.32      2.07 o 
   1  -5   5      345.69      357.98      5.81 o 
   2  -5   5      246.69      219.17      3.34 o 
   3  -5   5       43.90       44.90      2.72 o 
   4  -5   5        7.62        7.05      0.95 o 
   5  -5   5       59.11       52.50      5.79 o 
   6  -5   5       58.14       55.58      5.20 o 
   7  -5   5        1.92       -0.47      2.60 o 
   8  -5   5       18.94       15.36      4.49 o 
  -9  -4   5       14.62       10.40      4.02 o 
  -7  -4   5        7.44        6.49      1.40 o 
  -6  -4   5      303.55      274.11      5.73 o 
  -5  -4   5        7.56        9.38      1.11 o 
  -4  -4   5      914.61      847.07     12.96 o 
  -3  -4   5       36.15       30.83      1.50 o 
  -2  -4   5      546.59      560.89      7.94 o 
  -1  -4   5       13.28        6.76      0.93 o 
   0  -4   5      524.04      518.22     12.04 o 
   1  -4   5      106.49      118.60      2.98 o 
   2  -4   5      167.75      148.17      2.19 o 
   3  -4   5       34.51       40.74      2.55 o 
   4  -4   5       44.92       40.05      2.11 o 
   5  -4   5       12.25       11.81      3.07 o 
   6  -4   5       12.30       18.19      3.78 o 
   7  -4   5        1.19        2.36      2.60 o 
   8  -4   5       10.74       12.86      2.95 o 
   9  -4   5        0.56       -0.47      3.31 o 
  -9  -3   5       12.95       13.94      4.02 o 
  -8  -3   5       16.35       12.76      3.78 o 
  -7  -3   5       41.99       44.72      2.74 o 
  -6  -3   5        0.39       -0.35      0.79 o 
  -5  -3   5       84.20       71.68      2.83 o 
  -4  -3   5       17.01       14.23      0.93 o 
  -3  -3   5       60.03       50.49      1.43 o 
  -2  -3   5      101.35      100.17      1.71 o 
  -1  -3   5        2.04        1.15      0.99 o 
   0  -3   5      547.51      525.57     11.09 o 
   1  -3   5       43.83       50.28      1.57 o 
   2  -3   5      497.95      475.06      6.88 o 
   3  -3   5       31.53       35.46      2.06 o 
   4  -3   5      114.31      125.53      3.79 o 
   5  -3   5        0.00       -0.71      1.65 o 
   6  -3   5       16.36       17.84      2.42 o 
   7  -3   5        1.14        1.33      1.58 o 
   8  -3   5        7.42        7.75      3.54 o 
   9  -3   5       15.10       16.54      4.96 o 
 -10  -2   5       11.27        8.03      4.02 o 
  -9  -2   5        1.40        2.60      3.31 o 
  -8  -2   5       35.30       31.19      4.49 o 
  -7  -2   5       25.66       27.75      2.64 o 
  -6  -2   5       45.06       36.48      2.18 o 
  -5  -2   5       78.77       78.84      2.00 o 
  -4  -2   5       60.81       56.08      1.40 o 
  -3  -2   5      206.39      207.17      4.86 o 
  -2  -2   5      161.74      199.97      4.17 o 
  -1  -2   5       68.65       55.93      7.08 o 
   0  -2   5      733.03      832.23     11.68 o 
   1  -2   5      165.47      177.24      3.24 o 
   2  -2   5      346.34      337.62      4.11 o 
   3  -2   5      221.96      226.14      4.20 o 
   4  -2   5       62.06       50.02      3.12 o 
   5  -2   5      164.18      161.16      5.95 o 
   6  -2   5       40.67       42.39      3.18 o 
   7  -2   5       23.55       25.17      3.54 o 
   8  -2   5       24.77       26.70      5.43 o 
 -10  -1   5       14.71       13.23      4.25 o 
  -9  -1   5        4.99        4.73      3.31 o 
  -8  -1   5      206.72      203.92      9.69 o 
  -7  -1   5        0.58        0.49      0.89 o 
  -6  -1   5      664.69      645.15     10.51 o 
  -5  -1   5       15.97       12.92      1.24 o 
  -4  -1   5     1495.33     1481.94     16.76 o 
  -3  -1   5       68.18       73.70      1.42 o 
  -2  -1   5      759.55      806.98     24.51 o 
  -1  -1   5      327.00      444.83      6.46 o 
   0  -1   5      196.69      207.54      3.29 o 
   1  -1   5       18.28       33.03      0.89 o 
   2  -1   5      182.35      185.22      3.26 o 
   3  -1   5       87.41       75.16      2.22 o 
   4  -1   5       23.77       22.45      2.21 o 
   5  -1   5       19.50       18.16      2.95 o 
   6  -1   5        0.29        0.68      1.36 o 
   7  -1   5        0.75        1.06      1.43 o 
   8  -1   5       16.82       21.98      5.67 o 
 -10   0   5       65.55       71.36      6.38 o 
  -9   0   5       24.41       24.81      4.25 o 
  -8   0   5       17.96       21.27      3.78 o 
  -7   0   5        3.49        7.34      1.25 o 
  -6   0   5        4.05        5.45      0.90 o 
  -5   0   5        0.37        0.85      0.40 o 
  -4   0   5        0.67        1.97      0.30 o 
  -3   0   5        5.66        0.79      0.31 o 
  -2   0   5      168.30      141.73      2.84 o 
  -1   0   5       32.53       56.09      1.11 o 
   0   0   5      670.51      673.24      8.53 o 
   1   0   5      109.18      124.97      2.14 o 
   2   0   5     1285.74     1268.55     17.66 o 
   3   0   5      151.23      170.31      2.90 o 
   4   0   5      331.40      338.15      6.90 o 
   5   0   5        3.58        2.76      1.40 o 
   6   0   5      174.40      160.59      7.80 o 
   7   0   5        0.70       -0.24      2.84 o 
   8   0   5        9.92        3.78      4.25 o 
 -10   1   5        2.49        1.65      3.07 o 
  -9   1   5        8.45        4.25      3.07 o 
  -8   1   5        0.27        0.24      2.13 o 
  -7   1   5       93.75       95.70      3.27 o 
  -6   1   5       50.35       47.10      1.17 o 
  -5   1   5      434.09      414.84      4.31 o 
  -4   1   5      727.71      761.04      7.62 o 
  -3   1   5     1767.09     1797.11     19.43 o 
  -2   1   5      343.61      390.00      4.58 o 
  -1   1   5      423.68      429.59      6.36 o 
   0   1   5      115.27      144.99      1.98 o 
   1   1   5      130.83      139.36      2.04 o 
   2   1   5      231.21      214.49      3.48 o 
   3   1   5        4.19        2.14      0.40 o 
   4   1   5       56.40       59.65      3.32 o 
   5   1   5      144.92      144.47      5.42 o 
   6   1   5      118.26      132.68      5.46 o 
   7   1   5        1.72        0.95      3.31 o 
   8   1   5        1.22        5.20      4.25 o 
 -10   2   5        0.56        0.00      2.84 o 
  -9   2   5      106.13      114.37      7.33 o 
  -8   2   5       17.48       26.23      3.78 o 
  -7   2   5       69.57       65.29      1.93 o 
  -6   2   5      113.89      106.02      1.97 o 
  -5   2   5       90.16       94.77      1.44 o 
  -4   2   5      994.74      925.61      8.31 o 
  -3   2   5        0.00        1.15      0.23 o 
  -2   2   5      250.13      215.29      2.41 o 
  -1   2   5      448.24      561.43      6.18 o 
   0   2   5      310.50      306.93      3.74 o 
   1   2   5       40.17       35.53      1.48 o 
   2   2   5       56.78       63.99      1.40 o 
   3   2   5       51.93       50.47      1.41 o 
   4   2   5       10.14        8.43      1.57 o 
   5   2   5      172.33      170.30      6.50 o 
   6   2   5       77.85       69.47      7.80 o 
   7   2   5        8.73       12.29      4.49 o 
   8   2   5        1.08        7.80      4.73 o 
  -9   3   5       13.09       13.71      3.31 o 
  -8   3   5        0.87        1.03      1.31 o 
  -7   3   5        3.28        1.54      0.71 o 
  -6   3   5       22.61       23.98      0.98 o 
  -5   3   5       59.25       61.54      1.14 o 
  -4   3   5      769.42      770.53      7.50 o 
  -3   3   5       94.70       86.17      1.21 o 
  -2   3   5      788.63      797.60      7.58 o 
  -1   3   5      793.17      783.20      8.58 o 
   0   3   5     1561.13     1566.58     16.38 o 
   1   3   5        0.14        0.29      0.32 o 
   2   3   5      161.20      151.40      2.61 o 
   3   3   5        3.38        3.35      0.66 o 
   4   3   5      110.45      113.19      3.84 o 
   5   3   5        2.65       -0.47      3.07 o 
   6   3   5        7.13        6.14      4.02 o 
   7   3   5        5.45       12.52      5.20 o 
  -9   4   5        0.18       -1.67      2.01 o 
  -8   4   5       70.76       77.42      2.86 o 
  -7   4   5       15.57       16.65      1.32 o 
  -6   4   5      178.53      180.76      2.77 o 
  -5   4   5      143.89      138.73      2.22 o 
  -4   4   5        7.89        8.80      0.61 o 
  -3   4   5      408.44      387.35      3.83 o 
  -2   4   5        1.76        1.56      0.36 o 
  -1   4   5      763.95      775.62      8.65 o 
   0   4   5      202.09      206.58      3.92 o 
   1   4   5      110.87      115.19      2.05 o 
   2   4   5       11.88       11.17      1.18 o 
   3   4   5      168.83      166.22      3.91 o 
   4   4   5       22.91       25.77      3.46 o 
   5   4   5       66.68       63.80      7.80 o 
   6   4   5        2.00        2.60      4.25 o 
   7   4   5       24.70       32.14      7.09 o 
  -9   5   5       78.22       77.36      3.83 o 
  -8   5   5       84.29       87.04      3.18 o 
  -7   5   5      163.86      165.16      3.83 o 
  -6   5   5      300.56      294.82      5.36 o 
  -5   5   5       23.97       24.47      0.94 o 
  -4   5   5      297.65      280.90      3.56 o 
  -3   5   5       21.08       21.87      0.72 o 
  -2   5   5      256.65      243.89      2.96 o 
  -1   5   5       20.76       26.07      1.12 o 
   0   5   5       93.14       87.95      2.81 o 
   1   5   5       17.78       20.87      1.71 o 
   2   5   5       36.18       33.73      2.49 o 
   3   5   5        1.61        1.75      0.95 o 
   4   5   5        1.65        1.54      1.13 o 
   5   5   5        2.25       -1.18      3.54 o 
   6   5   5        1.33        2.36      4.49 o 
  -9   6   5       94.17       93.01      4.51 o 
  -8   6   5        0.51       -0.82      1.24 o 
  -7   6   5      125.37      120.29      9.31 o 
  -6   6   5        0.40       -0.21      0.66 o 
  -5   6   5      163.59      163.47      3.36 o 
  -4   6   5        0.21       -0.50      0.50 o 
  -3   6   5      216.93      204.58      3.17 o 
  -2   6   5        1.97        1.44      1.43 o 
  -1   6   5      183.78      162.47      4.01 o 
   0   6   5        4.35        1.44      0.87 o 
   1   6   5       13.41        6.69      1.23 o 
   2   6   5       20.08       16.78      1.50 o 
   3   6   5        0.27        0.00      0.85 o 
   4   6   5        3.01        1.97      1.34 o 
   5   6   5        2.51       -3.07      4.02 o 
  -9   7   5       37.87       41.43      4.73 o 
  -8   7   5       10.19       12.06      2.01 o 
  -7   7   5      118.01      109.25      3.36 o 
  -6   7   5        5.75        4.04      1.19 o 
  -5   7   5        7.49        4.95      0.99 o 
  -4   7   5       44.28       40.94      1.86 o 
  -3   7   5       12.54       21.41      1.41 o 
  -2   7   5       50.11       42.96      2.18 o 
  -1   7   5       55.02       66.02      2.64 o 
   0   7   5       24.48       21.29      1.70 o 
   1   7   5       20.70       23.11      1.81 o 
   2   7   5        0.99        0.53      0.89 o 
   3   7   5       27.53       28.32      2.96 o 
   4   7   5        8.24        9.92      2.17 o 
  -9   8   5        1.28        5.43      3.07 o 
  -8   8   5        5.59        2.41      1.65 o 
  -7   8   5       13.82       14.28      1.64 o 
  -6   8   5       49.43       46.40      2.64 o 
  -5   8   5        5.58        3.60      1.09 o 
  -4   8   5       24.94       22.08      1.56 o 
  -3   8   5        2.53        2.33      1.27 o 
  -2   8   5       66.89       64.89      3.99 o 
  -1   8   5        0.00        0.03      0.93 o 
   0   8   5       86.39       84.79      3.13 o 
   1   8   5        0.43        0.93      1.07 o 
   2   8   5       35.84       36.75      2.87 o 
   3   8   5        5.28        7.17      1.98 o 
   4   8   5        4.57        5.87      1.98 o 
  -8   9   5        8.68        7.22      2.08 o 
  -7   9   5       51.24       50.51      3.26 o 
  -6   9   5       10.71        9.86      1.56 o 
  -5   9   5       29.30       29.88      1.87 o 
  -4   9   5        5.70        4.64      1.06 o 
  -3   9   5       48.49       55.34      2.34 o 
  -2   9   5        3.57        1.15      1.19 o 
  -1   9   5       78.14       79.77      4.06 o 
   0   9   5       32.08       25.78      2.86 o 
   1   9   5       18.37       20.75      1.99 o 
   2   9   5        3.15        5.01      1.77 o 
  -7  10   5        3.89        2.22      1.20 o 
  -6  10   5       35.03       35.38      2.17 o 
  -5  10   5        1.22       -0.21      0.96 o 
  -4  10   5        8.77        7.79      1.32 o 
  -3  10   5        9.81       10.55      2.43 o 
  -2  10   5        4.51        2.51      1.46 o 
  -1  10   5       57.29       58.26      3.85 o 
   0  10   5        0.86       -1.23      1.23 o 
   1  10   5       19.89       24.03      2.78 o 
  -5  11   5       19.61       17.92      1.83 o 
  -4  11   5        0.31       -0.97      0.97 o 
  -3  11   5       20.68       23.27      2.29 o 
  -2  11   5        8.07        5.44      1.73 o 
  -1 -11   6       17.75       14.03      2.11 o 
   0 -11   6        7.96        7.90      1.51 o 
   1 -11   6        2.99        0.67      1.33 o 
   2 -11   6        0.23        0.45      1.50 o 
   3 -11   6       18.99       15.65      2.86 o 
   4 -11   6        6.86        9.24      3.54 o 
  -3 -10   6        0.72       -1.09      1.09 o 
  -2 -10   6       18.51       22.38      1.92 o 
  -1 -10   6        0.50       -0.63      0.78 o 
   0 -10   6       11.91       14.17      1.62 o 
   1 -10   6        0.09       -0.49      0.87 o 
   2 -10   6       12.11       13.50      1.57 o 
   3 -10   6       28.35       28.61      3.12 o 
   4 -10   6        1.01        0.05      1.22 o 
   5 -10   6       64.60       65.66      3.21 o 
  -5  -9   6        0.40       -0.77      1.13 o 
  -4  -9   6        1.16        0.33      1.11 o 
  -3  -9   6       26.41       23.57      3.00 o 
  -2  -9   6       19.08       20.31      3.54 o 
  -1  -9   6       99.08       90.40      3.20 o 
   0  -9   6       37.12       40.96      1.93 o 
   1  -9   6       67.47       65.42      2.31 o 
   2  -9   6        2.27        1.80      1.00 o 
   3  -9   6       22.92       18.74      1.62 o 
   4  -9   6        0.26       -0.42      1.29 o 
   5  -9   6        0.04        0.08      1.65 o 
   6  -9   6        3.78        5.61      1.85 o 
  -6  -8   6       18.96       18.97      2.15 o 
  -5  -8   6        1.79        0.74      1.18 o 
  -4  -8   6       11.90       11.63      1.54 o 
  -3  -8   6        3.17        4.92      1.19 o 
  -2  -8   6        0.27       -0.15      0.67 o 
  -1  -8   6       21.43       20.88      1.43 o 
   0  -8   6       37.30       30.58      2.68 o 
   1  -8   6        0.15       -1.26      1.28 o 
   2  -8   6       15.45       10.59      1.84 o 
   3  -8   6       15.23       13.88      2.15 o 
   4  -8   6       85.86       80.53      5.79 o 
   5  -8   6        5.40        3.88      2.24 o 
   6  -8   6       63.58       63.51      4.43 o 
   7  -8   6       19.74       21.93      4.50 o 
  -7  -7   6        3.66        4.88      1.59 o 
  -6  -7   6       13.59       10.45      1.75 o 
  -5  -7   6        7.19        6.42      1.33 o 
  -4  -7   6       29.84       33.33      2.11 o 
  -3  -7   6       60.44       55.26      3.48 o 
  -2  -7   6      102.61       92.92      4.23 o 
  -1  -7   6      120.42      104.68      2.63 o 
   0  -7   6      175.10      169.28      3.42 o 
   1  -7   6       53.06       46.80      1.83 o 
   2  -7   6      265.04      260.93      7.64 o 
   3  -7   6      100.07       94.07      4.37 o 
   4  -7   6       59.91       59.74      3.69 o 
   5  -7   6       26.01       28.46      9.69 o 
   6  -7   6       47.78       47.52      4.49 o 
   7  -7   6       20.96       18.67      4.96 o 
  -7  -6   6       60.12       67.76      6.11 o 
  -6  -6   6        3.13        4.71      1.87 o 
  -5  -6   6       96.64       94.72      3.77 o 
  -4  -6   6        1.44        1.67      1.15 o 
  -3  -6   6      146.23      142.62      4.03 o 
  -2  -6   6       11.88       14.28      2.36 o 
  -1  -6   6      150.18      144.14      6.03 o 
   0  -6   6       16.34       25.73      4.68 o 
   1  -6   6       77.79       67.99      2.88 o 
   2  -6   6        0.23        0.29      1.71 o 
   3  -6   6       16.94       13.14      1.98 o 
   4  -6   6        6.56        6.83      1.82 o 
   5  -6   6       12.58        7.18      2.04 o 
   6  -6   6        8.47       15.12      3.78 o 
   7  -6   6        3.23        3.31      3.07 o 
   8  -6   6       24.26       22.68      5.43 o 
  -8  -5   6       54.89       41.12      5.91 o 
  -7  -5   6        2.07        3.26      3.19 o 
  -6  -5   6      162.34      151.47      7.33 o 
  -5  -5   6       24.85       27.17      1.71 o 
  -4  -5   6      113.61      102.04      3.45 o 
  -3  -5   6       24.59       24.60      1.84 o 
  -2  -5   6       73.94       69.31      8.18 o 
  -1  -5   6       26.97       26.98      3.16 o 
   0  -5   6       74.18       65.27      5.25 o 
   1  -5   6       20.47       19.83      1.31 o 
   2  -5   6      338.78      328.00      7.12 o 
   3  -5   6        7.63        8.94      1.67 o 
   4  -5   6       85.45       77.74      6.14 o 
   5  -5   6       16.00       19.38      3.78 o 
   6  -5   6        0.24        0.71      2.36 o 
   7  -5   6        4.92        2.60      3.31 o 
   8  -5   6       17.39       18.46      5.55 o 
  -9  -4   6       39.08       35.44      5.67 o 
  -8  -4   6       35.41       30.72      5.20 o 
  -7  -4   6       64.41       64.51      6.14 o 
  -6  -4   6       15.24       19.11      1.76 o 
  -5  -4   6       10.48       11.17      1.21 o 
  -4  -4   6      196.57      180.74      4.62 o 
  -3  -4   6       22.45       26.55      1.36 o 
  -2  -4   6       82.65       79.98      1.62 o 
  -1  -4   6      163.39      157.84      3.71 o 
   0  -4   6       41.04       37.70      4.65 o 
   1  -4   6        0.05        0.26      0.54 o 
   2  -4   6       82.19       78.85      2.16 o 
   3  -4   6       25.51       22.45      3.31 o 
   4  -4   6        0.01        0.47      1.65 o 
   5  -4   6        2.57        2.60      2.13 o 
   6  -4   6        0.04        0.03      1.48 o 
   7  -4   6       27.03       27.76      3.29 o 
   8  -4   6        1.40        1.39      1.82 o 
  -9  -3   6        3.47       -0.71      3.31 o 
  -8  -3   6        0.77        3.54      3.07 o 
  -7  -3   6       45.27       43.38      3.12 o 
  -6  -3   6       19.58       21.26      2.10 o 
  -5  -3   6       15.93       13.11      1.49 o 
  -4  -3   6       44.65       43.10      2.92 o 
  -3  -3   6        0.23        1.64      1.02 o 
  -2  -3   6      114.49      126.20      2.35 o 
  -1  -3   6      167.49      182.86      3.74 o 
   0  -3   6      152.21      162.79      3.09 o 
   1  -3   6       14.25       15.33      0.94 o 
   2  -3   6      358.94      355.31      7.17 o 
   3  -3   6        4.09        1.85      0.80 o 
   4  -3   6       62.02       62.76      3.57 o 
   5  -3   6       30.37       23.41      2.55 o 
   6  -3   6      124.52      117.29      5.45 o 
   7  -3   6        0.31       -0.15      1.53 o 
   8  -3   6       67.76       75.66      4.93 o 
  -9  -2   6        0.11       -2.84      2.84 o 
  -8  -2   6       41.92       44.19      5.20 o 
  -7  -2   6       31.97       30.06      2.61 o 
  -6  -2   6       28.66       26.34      2.48 o 
  -5  -2   6        0.01        0.53      0.75 o 
  -4  -2   6      261.20      244.21      3.70 o 
  -3  -2   6      148.94      163.54      4.61 o 
  -2  -2   6       29.93       31.13      2.17 o 
  -1  -2   6       19.46       16.48      1.66 o 
   0  -2   6      366.80      419.38      6.49 o 
   1  -2   6      374.65      396.02      6.28 o 
   2  -2   6      366.58      376.25      4.64 o 
   3  -2   6      198.39      201.48      4.67 o 
   4  -2   6      296.47      301.39      8.74 o 
   5  -2   6       53.76       47.15      3.35 o 
   6  -2   6       25.09       20.02      2.95 o 
   7  -2   6        0.35        1.33      1.61 o 
   8  -2   6        0.01        2.13      3.78 o 
 -10  -1   6        1.64        8.74      4.02 o 
  -9  -1   6       34.09       33.32      4.96 o 
  -8  -1   6       36.39       30.72      4.49 o 
  -7  -1   6       61.77       66.08      7.92 o 
  -6  -1   6        6.40        6.98      1.17 o 
  -5  -1   6      388.19      387.15      9.17 o 
  -4  -1   6       13.51       20.09      1.50 o 
  -3  -1   6      252.22      245.07      3.98 o 
  -2  -1   6      658.43      759.86     14.80 o 
  -1  -1   6      196.68      224.17      4.39 o 
   0  -1   6      243.28      295.21      4.00 o 
   1  -1   6      115.05      117.75      2.15 o 
   2  -1   6       11.09       14.79      0.83 o 
   3  -1   6      317.26      307.48      8.41 o 
   4  -1   6        0.01        1.16      1.00 o 
   5  -1   6      101.72       98.72      4.60 o 
   6  -1   6        2.01        2.78      1.46 o 
   7  -1   6       47.76       49.48      7.56 o 
   8  -1   6        0.01        0.47      3.54 o 
 -10   0   6       15.28       25.52      4.73 o 
  -9   0   6        2.71        1.89      2.84 o 
  -8   0   6       10.13        2.13      2.60 o 
  -7   0   6        2.14        1.83      1.24 o 
  -6   0   6       26.11       35.25      2.05 o 
  -5   0   6       51.43       49.30      1.42 o 
  -4   0   6       71.98       82.83      1.75 o 
  -3   0   6      209.42      212.44      3.19 o 
  -2   0   6      299.09      366.00      5.22 o 
  -1   0   6      445.71      460.94      5.38 o 
   0   0   6      792.06      862.40      9.75 o 
   1   0   6      322.24      330.11      4.76 o 
   2   0   6      555.19      519.57      8.03 o 
   3   0   6      171.48      152.50      9.57 o 
   4   0   6       79.10       66.12      3.45 o 
   5   0   6      214.47      200.65     10.16 o 
   6   0   6       62.12       64.14      3.93 o 
   7   0   6       25.94       19.61      4.96 o 
   8   0   6        5.56       14.89      5.20 o 
 -10   1   6       13.85       23.63      4.73 o 
  -9   1   6        4.16        0.95      2.60 o 
  -8   1   6       62.65       68.29      5.67 o 
  -7   1   6        0.00       -0.96      0.96 o 
  -6   1   6      397.87      392.07      5.90 o 
  -5   1   6        9.82       11.12      0.71 o 
  -4   1   6     1121.02     1120.80     12.79 o 
  -3   1   6        2.16        3.88      0.45 o 
  -2   1   6      718.36      714.04     11.98 o 
  -1   1   6       88.39      107.63      1.75 o 
   0   1   6      354.46      363.26      4.97 o 
   1   1   6       33.80       36.26      1.17 o 
   2   1   6      107.78      104.08      1.89 o 
   3   1   6        6.67        6.16      1.47 o 
   4   1   6       65.08       70.40      3.67 o 
   5   1   6        6.36        4.54      1.56 o 
   6   1   6        1.70        1.61      1.46 o 
   7   1   6        4.20        4.96      4.02 o 
 -10   2   6       19.62       20.09      4.49 o 
  -9   2   6       72.50       70.89      5.91 o 
  -8   2   6        2.60        2.86      1.41 o 
  -7   2   6       67.00       60.74      2.13 o 
  -6   2   6        7.18        6.06      0.90 o 
  -5   2   6       35.77       33.71      0.91 o 
  -4   2   6       17.65       16.36      0.84 o 
  -3   2   6       13.94       11.05      0.52 o 
  -2   2   6        1.27        2.19      0.31 o 
  -1   2   6       49.52       46.40      0.98 o 
   0   2   6       35.52       31.31      0.91 o 
   1   2   6        0.03        0.02      0.39 o 
   2   2   6       51.28       42.42      1.22 o 
   3   2   6        0.27       -0.14      0.58 o 
   4   2   6       38.21       38.38      2.83 o 
   5   2   6        1.08        2.08      2.60 o 
   6   2   6        3.38        4.73      3.78 o 
   7   2   6        4.55        1.42      3.78 o 
 -10   3   6       72.27       76.32      6.62 o 
  -9   3   6        0.22       -0.79      1.41 o 
  -8   3   6       56.93       53.70      3.25 o 
  -7   3   6        0.45       -0.47      0.71 o 
  -6   3   6       41.50       42.90      1.82 o 
  -5   3   6        2.61        1.52      0.47 o 
  -4   3   6       94.08       89.55      1.39 o 
  -3   3   6        5.63        8.17      0.77 o 
  -2   3   6       40.60       37.03      0.87 o 
  -1   3   6       19.56       25.03      0.99 o 
   0   3   6        1.06       23.63      7.80 o 
   1   3   6        8.53        8.01      0.65 o 
   2   3   6        9.87        9.52      1.14 o 
   3   3   6        2.15        2.26      0.86 o 
   4   3   6        9.92       14.12      2.07 o 
   5   3   6       33.90       41.19      3.10 o 
   6   3   6       19.95       31.19      6.38 o 
   7   3   6        5.73       11.81      5.43 o 
 -10   4   6        0.03       -2.36      2.36 o 
  -9   4   6        1.73        1.29      1.48 o 
  -8   4   6        9.31        7.33      1.30 o 
  -7   4   6        5.28        3.27      0.97 o 
  -6   4   6       21.69       19.48      1.12 o 
  -5   4   6        9.91       10.90      0.74 o 
  -4   4   6      103.95      102.10      1.69 o 
  -3   4   6       35.80       32.73      0.80 o 
  -2   4   6        0.11       -0.02      0.40 o 
  -1   4   6       52.32       61.67      1.44 o 
   0   4   6       14.94       14.59      0.84 o 
   1   4   6       10.19        8.69      1.06 o 
   2   4   6        0.21        0.47      0.85 o 
   3   4   6       58.57       56.95      2.47 o 
   4   4   6        7.20       13.25      2.72 o 
   5   4   6      118.09      137.52     10.87 o 
   6   4   6        0.24        7.09      4.49 o 
 -10   5   6        8.33        8.74      3.31 o 
  -9   5   6       55.37       50.19      3.76 o 
  -8   5   6       18.48       14.20      1.68 o 
  -7   5   6        1.01       -0.29      1.38 o 
  -6   5   6       37.58       32.99      1.52 o 
  -5   5   6       35.15       38.11      1.14 o 
  -4   5   6      283.30      270.17      4.51 o 
  -3   5   6       79.63       78.61      1.50 o 
  -2   5   6       76.34       75.66      1.67 o 
  -1   5   6      648.31      622.55      8.71 o 
   0   5   6      213.56      208.42      3.47 o 
   1   5   6      125.61      121.10      3.55 o 
   2   5   6       34.39       34.61      2.02 o 
   3   5   6       57.93       56.98      3.91 o 
   4   5   6       41.06       52.46      7.33 o 
   5   5   6        1.98        0.71      4.02 o 
  -9   6   6       10.00        6.61      4.25 o 
  -8   6   6       37.98       41.06      3.09 o 
  -7   6   6       15.47       17.90      2.17 o 
  -6   6   6      251.81      241.47      7.21 o 
  -5   6   6       14.63       13.75      0.96 o 
  -4   6   6      178.20      165.10      2.86 o 
  -3   6   6        0.13        6.33      1.48 o 
  -2   6   6      382.33      361.15      6.86 o 
  -1   6   6       27.80       31.97      2.35 o 
   0   6   6       55.59       81.24      9.07 o 
   1   6   6       34.47       34.38      1.95 o 
   2   6   6       31.65       28.47      2.20 o 
   3   6   6        5.04        6.23      1.65 o 
   4   6   6        9.68        7.09      5.20 o 
   5   6   6        7.72        7.09      4.96 o 
  -9   7   6       31.01       33.21      3.09 o 
  -8   7   6       69.53       63.68      3.68 o 
  -7   7   6       76.78       78.44      3.92 o 
  -6   7   6       13.73        9.17      1.75 o 
  -5   7   6       30.17       23.55      1.57 o 
  -4   7   6       40.65       37.05      2.18 o 
  -3   7   6       62.46       55.99      2.14 o 
  -2   7   6       13.05       16.63      1.59 o 
  -1   7   6      159.09      142.48      4.01 o 
   0   7   6       17.48       13.89      2.17 o 
   1   7   6       66.47       59.83      3.55 o 
   2   7   6       33.95       32.67      2.35 o 
   3   7   6       79.28       77.71      6.62 o 
   4   7   6        1.28       -0.71      4.49 o 
  -9   8   6       26.56       27.82      5.91 o 
  -8   8   6        0.02       -1.15      1.31 o 
  -7   8   6       91.45       86.90      4.34 o 
  -6   8   6       15.51       12.26      1.64 o 
  -5   8   6       40.38       38.70      2.03 o 
  -4   8   6        9.78       10.50      1.36 o 
  -3   8   6      107.17       95.36      3.39 o 
  -2   8   6       69.87       69.31      2.93 o 
  -1   8   6       73.05       75.74      3.10 o 
   0   8   6       69.65       69.10      3.01 o 
   1   8   6       21.49       21.11      2.54 o 
   2   8   6       27.21       28.19      5.08 o 
   3   8   6        1.99        2.87      1.58 o 
  -8   9   6       42.03       43.01      3.42 o 
  -7   9   6        0.79       -0.65      1.65 o 
  -6   9   6       49.66       53.44      3.50 o 
  -5   9   6        4.20        4.82      1.33 o 
  -4   9   6       29.51       30.65      1.94 o 
  -3   9   6       33.57       39.21      2.78 o 
  -2   9   6        1.42        0.28      1.33 o 
  -1   9   6       43.56       41.68      3.17 o 
   0   9   6        2.05       -0.83      1.19 o 
   1   9   6       11.29        9.35      1.83 o 
   2   9   6        0.12        2.05      1.78 o 
  -7  10   6       23.80       24.41      2.92 o 
  -6  10   6       53.50       53.09      6.85 o 
  -5  10   6        5.60        4.96      1.32 o 
  -4  10   6       40.90       47.22      3.52 o 
  -3  10   6        3.32        2.64      1.40 o 
  -2  10   6       32.48       35.64      2.63 o 
  -1  10   6        1.90       -0.19      1.39 o 
   0  10   6       11.61       11.85      2.14 o 
   0 -11   7       48.49       57.51      3.45 o 
   1 -11   7       12.34       12.79      3.31 o 
   2 -11   7       73.40       85.62      4.33 o 
  -3 -10   7       32.71       47.13      4.60 o 
  -2 -10   7        0.00        1.39      1.40 o 
  -1 -10   7       23.98       30.43      2.29 o 
   0 -10   7        2.90        1.22      0.99 o 
   1 -10   7        3.22        2.59      1.65 o 
   2 -10   7       17.95       15.73      1.61 o 
   3 -10   7        7.78        6.41      1.40 o 
   4 -10   7       13.59       13.47      1.81 o 
  -4  -9   7       14.50       16.83      2.69 o 
  -3  -9   7       44.98       41.37      2.30 o 
  -2  -9   7       17.61       20.87      1.92 o 
  -1  -9   7       70.23       71.71      2.88 o 
   0  -9   7       12.31       12.63      1.28 o 
   1  -9   7       18.08       17.93      2.06 o 
   2  -9   7       13.05       11.33      2.25 o 
   3  -9   7        1.42        2.84      1.84 o 
   4  -9   7        4.21        1.30      1.84 o 
   5  -9   7        1.93        3.34      1.98 o 
  -5  -8   7        8.79        8.03      1.63 o 
  -4  -8   7       10.91       12.05      1.63 o 
  -3  -8   7        3.60        3.49      1.04 o 
  -2  -8   7        4.83        8.62      1.33 o 
  -1  -8   7        6.95        8.20      2.20 o 
   0  -8   7        2.83        2.75      0.99 o 
   1  -8   7        1.64        1.37      1.04 o 
   2  -8   7        0.81        0.84      4.14 o 
   3  -8   7       16.28       13.77      2.32 o 
   4  -8   7        0.01        0.54      1.65 o 
   5  -8   7       76.25       81.65      6.85 o 
   6  -8   7        2.44        2.13      3.31 o 
  -6  -7   7        1.53        1.31      1.23 o 
  -5  -7   7        1.02       -0.25      0.98 o 
  -4  -7   7       10.00        6.92      1.23 o 
  -3  -7   7        0.03       -0.64      0.74 o 
  -2  -7   7       27.21       28.03      2.15 o 
  -1  -7   7       47.71       56.45      2.23 o 
   0  -7   7      135.08      135.65      4.44 o 
   1  -7   7       15.99       19.61      1.52 o 
   2  -7   7       74.10       62.56      3.57 o 
   3  -7   7        3.72        0.71      1.50 o 
   4  -7   7       98.26      111.77      8.03 o 
   5  -7   7        9.34        9.22      3.54 o 
   6  -7   7       46.52       55.77      6.62 o 
   7  -7   7        0.42        7.09      3.78 o 
  -7  -6   7        7.27        7.59      2.38 o 
  -6  -6   7       25.75       29.29      2.84 o 
  -5  -6   7       51.13       48.62      5.79 o 
  -4  -6   7       55.85       56.01      3.10 o 
  -3  -6   7      147.87      129.87      3.79 o 
  -2  -6   7      226.04      211.14      4.57 o 
  -1  -6   7      477.62      428.33      8.40 o 
   0  -6   7      160.49      147.41      3.92 o 
   1  -6   7      127.97      133.02      3.54 o 
   2  -6   7      390.27      387.52     15.12 o 
   3  -6   7      122.45      126.42      7.80 o 
   4  -6   7       41.78       43.24      5.20 o 
   5  -6   7        2.60        1.65      2.60 o 
   6  -6   7       10.51        2.36      2.84 o 
   7  -6   7        7.47       17.72      4.49 o 
  -8  -5   7        0.14       -3.07      3.07 o 
  -7  -5   7      205.31      207.47     11.11 o 
  -6  -5   7        2.26        1.59      1.04 o 
  -5  -5   7      181.46      182.70      4.85 o 
  -4  -5   7       36.71       35.90      2.36 o 
  -3  -5   7      313.58      300.08      7.69 o 
  -2  -5   7        0.10        0.05      1.38 o 
  -1  -5   7       44.81       49.55      3.63 o 
   0  -5   7        6.86       19.14     31.43 o 
   1  -5   7       77.99       78.79      2.48 o 
   2  -5   7       63.40       51.75      4.49 o 
   3  -5   7       62.54       62.15      5.43 o 
   4  -5   7       60.95       61.67      5.67 o 
   5  -5   7       15.67       22.21      4.02 o 
   6  -5   7       24.54       30.79      4.14 o 
   7  -5   7       64.41       72.31      7.80 o 
  -8  -4   7        8.86       11.11      4.02 o 
  -7  -4   7        1.51       -2.60      2.60 o 
  -6  -4   7        5.42        4.18      1.77 o 
  -5  -4   7       62.79       60.42      3.29 o 
  -4  -4   7        0.01       -1.65      1.65 o 
  -3  -4   7       33.50       32.88      1.89 o 
  -2  -4   7      491.24      491.19      9.20 o 
  -1  -4   7       48.65       51.32      3.06 o 
   0  -4   7      617.28      622.15      9.21 o 
   1  -4   7      299.03      285.62      5.01 o 
   2  -4   7      927.33      935.45     21.15 o 
   3  -4   7        2.31        0.05      1.02 o 
   4  -4   7       90.04       93.44      4.59 o 
   5  -4   7       19.71       16.05      2.48 o 
   6  -4   7       82.69       78.17      4.71 o 
   7  -4   7        4.29        3.16      2.48 o 
  -9  -3   7        4.28       -1.89      3.31 o 
  -7  -3   7        6.23        3.78      2.84 o 
  -6  -3   7      294.88      294.17      8.43 o 
  -5  -3   7       38.86       32.69      3.66 o 
  -4  -3   7      789.77      746.22     23.16 o 
  -3  -3   7       32.22       28.12      2.84 o 
  -2  -3   7       65.27       60.22      1.80 o 
  -1  -3   7       25.98       25.26      3.24 o 
   0  -3   7        1.78        0.95      0.59 o 
   1  -3   7      291.69      308.24      6.18 o 
   2  -3   7      110.73      109.01      4.43 o 
   3  -3   7      100.61      100.41      4.41 o 
   4  -3   7       18.01       24.65      2.49 o 
   5  -3   7      135.84      144.65      7.92 o 
   6  -3   7       69.20       68.98      4.31 o 
   7  -3   7       21.13       30.55      3.40 o 
   8  -3   7       14.43       25.05      5.91 o 
  -9  -2   7        3.28        3.07      3.54 o 
  -8  -2   7        5.90        6.62      3.31 o 
  -7  -2   7        2.20        4.73      2.84 o 
  -6  -2   7      113.64      102.83      4.31 o 
  -5  -2   7       30.93       26.81      2.27 o 
  -4  -2   7      653.53      644.16     10.78 o 
  -3  -2   7        7.69        8.09      1.30 o 
  -2  -2   7      736.00      748.13     13.74 o 
  -1  -2   7        0.67        1.74      2.00 o 
   0  -2   7     1261.80     1301.34     18.12 o 
   1  -2   7        5.00        7.25      0.94 o 
   2  -2   7      509.34      502.92      6.67 o 
   3  -2   7        1.92        0.95      1.08 o 
   4  -2   7       76.72       68.92      3.80 o 
   5  -2   7        0.07        0.06      1.31 o 
   6  -2   7        3.08        0.96      1.43 o 
   7  -2   7        0.24        2.39      1.79 o 
 -10  -1   7       18.46       21.74      4.96 o 
  -9  -1   7       46.68       53.17      6.14 o 
  -8  -1   7       17.64       26.47      4.49 o 
  -7  -1   7      165.85      154.54      8.51 o 
  -6  -1   7       40.87       38.85      2.66 o 
  -5  -1   7      374.97      343.12      6.97 o 
  -4  -1   7       61.64       66.28      1.75 o 
  -3  -1   7      414.87      387.88      7.50 o 
  -2  -1   7        4.14        3.91      0.88 o 
  -1  -1   7      362.70      352.74      4.50 o 
   0  -1   7      176.37      180.01      2.79 o 
   1  -1   7       93.15       80.74      1.54 o 
   2  -1   7      200.95      206.34      3.80 o 
   3  -1   7       15.31       14.41      1.82 o 
   4  -1   7       54.85       55.93      3.35 o 
   5  -1   7       12.18       11.42      1.97 o 
   6  -1   7       31.63       28.94      5.32 o 
   7  -1   7        2.06        2.36      1.89 o 
 -10   0   7       26.12       31.19      5.43 o 
  -9   0   7       20.92       16.54      4.02 o 
  -8   0   7       84.96       95.23      6.85 o 
  -7   0   7       17.99       16.02      2.72 o 
  -6   0   7      172.01      164.14      6.16 o 
  -5   0   7        6.98        5.74      0.68 o 
  -4   0   7      205.84      204.30      3.28 o 
  -3   0   7       20.41       21.75      0.90 o 
  -2   0   7        5.95        3.87      1.10 o 
  -1   0   7      110.69       98.26      1.66 o 
   0   0   7        1.24        3.43      0.46 o 
   1   0   7      168.73      167.32      3.37 o 
   2   0   7       30.21       33.94      1.76 o 
   3   0   7      105.92      101.50      7.80 o 
   4   0   7       38.90       38.47      2.95 o 
   5   0   7       36.32       34.58      3.06 o 
   6   0   7        0.95        1.22      1.65 o 
   7   0   7        1.41        0.47      3.54 o 
 -10   1   7        0.01       -2.60      2.60 o 
  -9   1   7       48.93       47.26      5.67 o 
  -8   1   7       45.77       44.66      4.96 o 
  -7   1   7       86.68       84.59      5.91 o 
  -6   1   7      156.76      151.73      3.06 o 
  -5   1   7      143.18      132.96      2.96 o 
  -4   1   7      198.43      182.73      3.05 o 
  -3   1   7       99.64      101.52      1.97 o 
  -2   1   7       64.94       58.34      3.15 o 
  -1   1   7       32.80       38.35      0.99 o 
   0   1   7       89.65       90.04      1.92 o 
   1   1   7        2.40        4.27      0.92 o 
   2   1   7      212.07      211.70      4.75 o 
   3   1   7       15.72       14.59      1.92 o 
   4   1   7       44.78       44.14      4.02 o 
   5   1   7        0.78        0.75      1.37 o 
   6   1   7        3.67        2.66      1.79 o 
   7   1   7        0.51        1.89      4.02 o 
 -10   2   7       38.64       37.81      5.43 o 
  -9   2   7       32.14       34.97      4.73 o 
  -8   2   7       23.25       25.65      3.90 o 
  -7   2   7       78.29       82.57      2.48 o 
  -6   2   7       64.32       66.70      1.73 o 
  -5   2   7      115.72      106.03      2.01 o 
  -4   2   7      282.85      306.00      3.80 o 
  -3   2   7      230.10      202.99      2.72 o 
  -2   2   7      130.32      140.14      2.30 o 
  -1   2   7       47.47       49.61      1.69 o 
   0   2   7        3.00        3.47      0.47 o 
   1   2   7       35.01       40.27      2.44 o 
   2   2   7      103.47      100.23      3.09 o 
   3   2   7        0.38        0.56      1.04 o 
   4   2   7       12.86       15.81      2.18 o 
   5   2   7       10.42       11.47      3.19 o 
   6   2   7       26.62       29.06      5.91 o 
 -10   3   7       10.25        8.27      3.54 o 
  -9   3   7       18.72       19.38      3.78 o 
  -8   3   7       23.51       18.94      2.32 o 
  -7   3   7        0.14       -0.06      0.76 o 
  -6   3   7        6.48        6.55      0.99 o 
  -5   3   7        2.66        1.96      0.73 o 
  -4   3   7       92.20       89.85      1.85 o 
  -3   3   7      206.54      200.51      2.79 o 
  -2   3   7        0.05        0.27      0.44 o 
  -1   3   7       50.57       44.34      3.01 o 
   0   3   7        2.74        3.42      0.57 o 
   1   3   7      267.16      260.29      6.60 o 
   2   3   7       49.81       49.40      2.28 o 
   3   3   7      126.76      132.59      6.03 o 
   4   3   7        0.42       -0.32      1.54 o 
   5   3   7      168.20      181.23      6.90 o 
   6   3   7       23.69       30.01      6.38 o 
 -10   4   7        7.28        2.36      2.84 o 
  -9   4   7       57.52       67.34      5.67 o 
  -8   4   7       79.26       78.61      3.04 o 
  -7   4   7       81.21       88.54      2.77 o 
  -6   4   7      125.97      121.46      3.12 o 
  -5   4   7      349.64      352.34      6.43 o 
  -4   4   7      379.29      365.14      5.06 o 
  -3   4   7      155.16      151.81      2.69 o 
  -2   4   7       30.11       32.00      1.16 o 
  -1   4   7      296.14      286.88      4.73 o 
   0   4   7      162.45      172.72      3.47 o 
   1   4   7       22.94       24.45      1.84 o 
   2   4   7       15.78       19.99      2.04 o 
   3   4   7       27.35       30.45      4.84 o 
   4   4   7       48.13       57.04      7.56 o 
   5   4   7       61.71       72.78      8.98 o 
 -10   5   7       67.24       75.14      6.38 o 
  -9   5   7        0.26       -1.65      2.36 o 
  -8   5   7        0.59        0.09      1.70 o 
  -7   5   7        3.35        0.68      0.90 o 
  -6   5   7        0.30        0.36      0.73 o 
  -5   5   7      210.80      216.29      5.15 o 
  -4   5   7       56.03       53.03      1.51 o 
  -3   5   7      423.13      433.36      5.45 o 
  -2   5   7        0.42        0.17      0.65 o 
  -1   5   7      895.95      902.08     24.05 o 
   0   5   7       66.42       58.31      2.24 o 
   1   5   7      131.59      138.00      4.19 o 
   2   5   7        3.25        3.84      0.96 o 
   3   5   7       63.29       68.75      4.90 o 
   4   5   7        0.06       -3.31      4.02 o 
   5   5   7        1.09       -2.84      4.02 o 
  -9   6   7       26.97       23.48      6.97 o 
  -8   6   7       27.48       33.21      2.99 o 
  -7   6   7      105.63      103.93      3.59 o 
  -6   6   7      144.96      147.79      3.69 o 
  -5   6   7        1.36        2.65      0.83 o 
  -4   6   7       63.90       66.53      2.22 o 
  -3   6   7        0.70        0.80      0.75 o 
  -2   6   7       42.70       52.31      3.27 o 
  -1   6   7       51.60       45.60      2.62 o 
   0   6   7       12.10        9.74      1.49 o 
   1   6   7        9.17        9.77      2.38 o 
   2   6   7        1.19        1.36      1.04 o 
   3   6   7       42.83       45.80      2.64 o 
   4   6   7        7.60       10.16      5.20 o 
  -9   7   7       47.27       49.21      3.68 o 
  -8   7   7        1.76       -1.41      1.41 o 
  -7   7   7       89.72       99.20      4.50 o 
  -6   7   7       19.57       20.53      2.42 o 
  -5   7   7       25.96       25.80      2.51 o 
  -4   7   7       26.62       22.45      2.04 o 
  -3   7   7       26.03       25.69      2.17 o 
  -2   7   7       45.80       36.29      2.55 o 
  -1   7   7        7.48        8.70      1.55 o 
   0   7   7       28.12       36.37      2.72 o 
   1   7   7        0.91        1.59      1.16 o 
   2   7   7       20.10       23.85      2.50 o 
   3   7   7        1.31        1.90      1.54 o 
  -8   8   7        8.20        8.65      2.08 o 
  -7   8   7       18.38       21.78      2.59 o 
  -6   8   7        8.62        8.56      1.98 o 
  -5   8   7       41.55       37.32      3.01 o 
  -4   8   7        6.79        6.15      1.53 o 
  -3   8   7       53.66       57.07      3.54 o 
  -2   8   7        4.98        5.77      1.48 o 
  -1   8   7       26.01       29.88      2.45 o 
   0   8   7        0.05       -1.06      1.14 o 
   1   8   7        0.06        0.77      1.18 o 
   2   8   7        0.02        1.42      1.57 o 
  -7   9   7        3.87        1.65      1.57 o 
  -6   9   7       17.08       18.55      2.49 o 
  -5   9   7       14.92       10.71      2.08 o 
  -4   9   7       13.34       11.69      3.54 o 
  -3   9   7       26.94       27.12      2.47 o 
  -2   9   7       22.09       21.59      2.37 o 
  -1   9   7       17.06       16.86      3.04 o 
   0   9   7       16.36       17.28      2.23 o 
   1   9   7        2.81        4.47      1.66 o 
  -6  10   7        0.05       -1.36      1.36 o 
  -5  10   7        3.23        3.54      3.54 o 
  -4  10   7        0.04       -0.83      1.40 o 
  -3  10   7        7.11        5.71      1.79 o 
  -2  10   7        2.29        1.97      1.64 o 
  -1  10   7       13.44        9.70      2.59 o 
  -2 -10   8       10.37       14.01      2.32 o 
  -1 -10   8        5.02        4.63      1.38 o 
   0 -10   8        1.54        1.89      3.07 o 
   1 -10   8        2.57        1.25      2.72 o 
   2 -10   8        2.23        0.95      2.60 o 
   3 -10   8        0.09        0.17      1.24 o 
  -4  -9   8        3.81        5.21      1.44 o 
  -3  -9   8        4.37        5.17      1.35 o 
  -2  -9   8       19.78       25.88      2.31 o 
  -1  -9   8        8.21        8.18      1.49 o 
   0  -9   8        3.63        2.09      1.34 o 
   1  -9   8        0.36       -1.48      2.95 o 
   2  -9   8        6.97        7.56      3.07 o 
   3  -9   8        4.65        7.80      3.31 o 
   4  -9   8        0.30       -1.89      2.36 o 
   5  -9   8       17.27       27.65      5.20 o 
  -5  -8   8        0.93        0.11      1.25 o 
  -4  -8   8        2.73        2.82      1.24 o 
  -3  -8   8        0.68        1.65      0.98 o 
  -2  -8   8        5.84       10.92      1.49 o 
  -1  -8   8        2.13       -0.39      0.85 o 
   0  -8   8        6.58        8.42      1.22 o 
   1  -8   8        2.17       -1.01      4.25 o 
   2  -8   8        8.93       13.23      3.31 o 
   3  -8   8       41.05       46.08      5.43 o 
   4  -8   8       14.17       20.09      4.25 o 
   5  -8   8       71.61       85.78      7.80 o 
  -6  -7   8        0.20        1.42      2.60 o 
  -5  -7   8        2.59        3.71      2.84 o 
  -4  -7   8        0.22       -0.21      1.22 o 
  -3  -7   8       43.71       44.43      3.07 o 
  -2  -7   8        8.73        8.13      1.24 o 
  -1  -7   8      135.50      130.30      3.18 o 
   0  -7   8       65.47       63.67      7.40 o 
   1  -7   8       42.97       51.99      5.43 o 
   2  -7   8       28.93       32.37      4.25 o 
   3  -7   8       35.35       34.97      4.73 o 
   4  -7   8       51.56       74.43      6.85 o 
   5  -7   8        7.89        7.80      3.54 o 
   6  -7   8       11.48       18.19      4.73 o 
  -7  -6   8        1.53        1.89      3.54 o 
  -6  -6   8       40.87       32.85      5.20 o 
  -5  -6   8        7.50        9.77      1.97 o 
  -4  -6   8      105.28      102.03      4.07 o 
  -3  -6   8       44.18       41.20      2.43 o 
  -2  -6   8      199.85      215.04      5.68 o 
  -1  -6   8       58.73       49.51     10.79 o 
   0  -6   8       87.22       89.34      3.15 o 
   1  -6   8        4.83        2.84      1.65 o 
   2  -6   8       91.26       84.59      6.14 o 
   3  -6   8        0.61        1.89      2.13 o 
   4  -6   8        3.56        5.20      2.84 o 
   5  -6   8        5.29        4.03      2.04 o 
   6  -6   8        8.58        8.63      2.49 o 
  -8  -5   8        9.60       13.71      4.73 o 
  -7  -5   8       38.12       43.71      5.91 o 
  -6  -5   8        0.31       -0.95      2.60 o 
  -5  -5   8        0.01       -0.57      1.03 o 
  -4  -5   8        2.43        0.71      2.36 o 
  -3  -5   8       31.36       30.01      4.02 o 
  -2  -5   8      120.48      123.26     19.14 o 
  -1  -5   8      142.55      135.66      3.71 o 
   0  -5   8      233.78      236.35      7.37 o 
   1  -5   8      107.55      116.44      7.09 o 
   2  -5   8      429.65      442.21     20.91 o 
   3  -5   8      185.77      180.53      6.68 o 
   4  -5   8      167.06      167.13      9.92 o 
   5  -5   8       19.28       18.97      2.75 o 
   6  -5   8      153.56      166.59     10.63 o 
   7  -5   8        1.62        0.71      3.07 o 
  -8  -4   8       13.24        9.69      4.25 o 
  -7  -4   8      143.08      127.60      8.51 o 
  -6  -4   8       43.64       37.57      4.96 o 
  -5  -4   8      293.50      298.25     11.22 o 
  -4  -4   8      124.67      125.95      7.09 o 
  -3  -4   8      517.12      525.31     18.43 o 
  -2  -4   8      114.46      105.85     20.05 o 
  -1  -4   8      345.37      336.71      8.20 o 
   0  -4   8      169.80      162.30      4.05 o 
   1  -4   8       40.54       44.35      2.16 o 
   2  -4   8      176.44      179.40      6.26 o 
   3  -4   8       19.73       21.27      2.34 o 
   4  -4   8      101.39       89.81      4.67 o 
   5  -4   8       10.79        9.40      2.15 o 
   6  -4   8        1.06        1.02      1.75 o 
   7  -4   8        6.13        3.40      2.10 o 
  -9  -3   8       48.34       39.23      5.91 o 
  -8  -3   8        4.63        7.33      3.78 o 
  -7  -3   8       82.98       77.03      6.38 o 
  -6  -3   8       12.33       13.23      3.54 o 
  -5  -3   8        4.63        4.02      2.36 o 
  -4  -3   8       10.66        8.03      2.60 o 
  -3  -3   8       33.84       41.87      2.36 o 
  -2  -3   8       85.99       87.65     16.93 o 
  -1  -3   8      122.48      126.90      3.30 o 
   0  -3   8      103.37      103.44      3.08 o 
   1  -3   8       24.71       32.22      2.77 o 
   2  -3   8        2.90        2.54      0.94 o 
   3  -3   8       46.25       44.90      3.16 o 
   4  -3   8        6.65        6.83      1.82 o 
   5  -3   8       41.64       39.11      3.46 o 
   6  -3   8        7.67        6.91      2.10 o 
   7  -3   8       27.23       32.70      7.09 o 
  -9  -2   8        1.11        4.49      3.54 o 
  -8  -2   8        1.68        2.36      3.31 o 
  -7  -2   8       12.90       14.65      3.78 o 
  -6  -2   8      151.97      146.70      5.58 o 
  -5  -2   8       27.75       21.50      3.54 o 
  -4  -2   8      217.82      217.89      4.41 o 
  -3  -2   8        1.21        0.78      1.46 o 
  -2  -2   8      650.16      638.40     13.34 o 
  -1  -2   8        2.46        4.94      3.44 o 
   0  -2   8      403.71      403.99      7.63 o 
   1  -2   8      201.30      204.34      4.00 o 
   2  -2   8      289.32      285.30      8.10 o 
   3  -2   8       56.51       49.74      3.54 o 
   4  -2   8       21.20       25.28      2.61 o 
   5  -2   8       23.50       21.95      2.61 o 
   6  -2   8       11.64       10.18      2.84 o 
   7  -2   8        0.02       -0.54      1.61 o 
  -9  -1   8       17.51       18.67      4.49 o 
  -8  -1   8      102.22       96.17      7.33 o 
  -7  -1   8       64.43       68.29      5.91 o 
  -6  -1   8       70.57       69.94      5.43 o 
  -5  -1   8        3.05        5.35      1.22 o 
  -4  -1   8      206.41      210.53      5.78 o 
  -3  -1   8       10.98       10.65      0.98 o 
  -2  -1   8        1.21        1.38      2.89 o 
  -1  -1   8        6.40        5.40      3.58 o 
   0  -1   8        5.13        5.16      0.59 o 
   1  -1   8       26.83       29.97      1.09 o 
   2  -1   8        1.24        2.27      1.08 o 
   3  -1   8        4.34        4.78      1.48 o 
   4  -1   8       10.48        9.17      2.60 o 
   5  -1   8       17.94       19.98      2.61 o 
   6  -1   8        4.51        5.79      2.10 o 
   7  -1   8        2.08        1.54      2.13 o 
 -10   0   8        7.36        5.67      3.78 o 
  -9   0   8       23.07       11.11      4.02 o 
  -8   0   8       88.81      100.90      7.33 o 
  -7   0   8       16.63       19.14      3.78 o 
  -6   0   8       38.75       39.12      2.78 o 
  -5   0   8       99.31       96.24      2.44 o 
  -4   0   8       70.95       69.84      1.93 o 
  -3   0   8        0.00       -0.33      0.33 o 
  -2   0   8       11.87       10.69      2.28 o 
  -1   0   8        4.62        8.09      1.18 o 
   0   0   8       24.31       30.28      2.47 o 
   1   0   8       21.84       23.42      1.52 o 
   2   0   8       65.73       57.78      4.49 o 
   3   0   8       19.62       19.03      2.48 o 
   4   0   8       22.23       19.29      2.60 o 
   5   0   8        9.68        8.11      2.02 o 
   6   0   8        0.17        0.44      1.61 o 
   7   0   8        2.11       -3.07      3.07 o 
 -10   1   8       20.20       23.39      4.96 o 
  -9   1   8       13.53        8.27      3.54 o 
  -8   1   8        1.77       -1.89      1.89 o 
  -7   1   8       18.85       27.41      4.02 o 
  -6   1   8        1.13        0.95      0.72 o 
  -5   1   8       84.90       84.36      2.34 o 
  -4   1   8        3.77        5.36      0.78 o 
  -3   1   8       40.02       41.00      1.44 o 
  -2   1   8       28.31       34.57      2.06 o 
  -1   1   8       51.54       54.08      3.87 o 
   0   1   8       11.90        8.97      0.99 o 
   1   1   8        6.88        7.03      1.91 o 
   2   1   8       54.68       54.02      3.18 o 
   3   1   8        3.77        1.99      1.33 o 
   4   1   8        0.26       -0.13      1.19 o 
   5   1   8        0.01        0.27      1.46 o 
   6   1   8        0.05       -0.72      1.46 o 
 -10   2   8        4.20        5.20      3.78 o 
  -9   2   8        8.64        8.51      3.54 o 
  -8   2   8        0.10        0.93      1.42 o 
  -7   2   8       17.06       19.81      1.71 o 
  -6   2   8        3.65        3.65      0.83 o 
  -5   2   8       16.71       15.34      1.19 o 
  -4   2   8        0.35       -0.51      0.51 o 
  -3   2   8        0.02       -0.45      0.48 o 
  -2   2   8      213.35      214.54      9.00 o 
  -1   2   8       10.32        7.93      1.36 o 
   0   2   8      479.15      464.90      8.80 o 
   1   2   8       75.33       70.03      2.99 o 
   2   2   8      459.45      423.05      8.44 o 
   3   2   8       62.42       66.14      3.85 o 
   4   2   8      104.00       99.34      4.81 o 
   5   2   8      125.43      131.42      5.81 o 
   6   2   8       75.78       63.09      8.03 o 
 -10   3   8        3.83        1.42      3.07 o 
  -9   3   8       15.16       12.52      3.54 o 
  -8   3   8      112.46      104.96      6.50 o 
  -7   3   8       28.79       29.53      1.96 o 
  -6   3   8      639.54      631.89     10.04 o 
  -5   3   8        9.51       11.17      1.84 o 
  -4   3   8     1452.36     1397.49     22.15 o 
  -3   3   8        3.52        4.88      1.26 o 
  -2   3   8      982.68      932.19     13.29 o 
  -1   3   8       58.96       60.18      7.75 o 
   0   3   8      676.75      642.64     11.77 o 
   1   3   8       40.03       37.85      2.08 o 
   2   3   8      186.53      183.12      6.24 o 
   3   3   8       53.04       53.38      3.58 o 
   4   3   8       61.34       69.87      4.22 o 
   5   3   8        4.63        9.25      2.07 o 
 -10   4   8      102.17      110.11      7.80 o 
  -9   4   8       89.71       88.14      6.85 o 
  -8   4   8      123.61      118.69      3.89 o 
  -7   4   8       75.43       75.43      3.03 o 
  -6   4   8      140.45      137.39      3.47 o 
  -5   4   8       40.66       38.05      1.76 o 
  -4   4   8       92.91       91.78      2.61 o 
  -3   4   8        0.48        0.32      0.83 o 
  -2   4   8       52.27       51.10      2.22 o 
  -1   4   8        1.41        1.13      0.94 o 
   0   4   8       14.02       17.21      1.72 o 
   1   4   8       21.79       20.23      1.68 o 
   2   4   8       16.48       16.98      1.68 o 
   3   4   8        0.73        1.84      1.46 o 
   4   4   8       10.12       16.32      2.51 o 
   5   4   8        0.28        3.31      4.25 o 
  -9   5   8        0.89       -2.36      2.36 o 
  -8   5   8        0.67       -0.79      1.07 o 
  -7   5   8        5.91        3.54      1.27 o 
  -6   5   8        3.77        3.15      0.95 o 
  -5   5   8       49.51       48.47      2.02 o 
  -4   5   8        9.18       10.01      1.04 o 
  -3   5   8       92.76       94.68      2.26 o 
  -2   5   8        0.02       -0.26      0.67 o 
  -1   5   8       51.76       52.89      2.64 o 
   0   5   8        2.47        5.21      1.17 o 
   1   5   8       23.63       28.32      2.08 o 
   2   5   8        0.11        1.26      0.92 o 
   3   5   8       19.70       24.88      2.91 o 
   4   5   8        2.44        1.18      4.25 o 
  -9   6   8       44.55       45.45      3.50 o 
  -8   6   8       34.32       27.50      2.25 o 
  -7   6   8       45.39       47.11      4.31 o 
  -6   6   8       62.69       61.39      2.97 o 
  -5   6   8       70.99       75.89      3.44 o 
  -4   6   8       73.23       74.88      2.90 o 
  -3   6   8       35.46       39.14      2.21 o 
  -2   6   8        0.22       -0.63      0.95 o 
  -1   6   8       72.23       72.03      3.16 o 
   0   6   8        1.04        0.51      1.07 o 
   1   6   8        2.82        2.66      1.23 o 
   2   6   8        0.87        1.41      1.33 o 
   3   6   8        0.61        4.79      1.92 o 
  -9   7   8       10.52       12.72      5.67 o 
  -8   7   8        0.39       -1.34      1.34 o 
  -7   7   8        0.47       -1.31      1.31 o 
  -6   7   8        0.21        0.82      1.89 o 
  -5   7   8       28.11       24.11      2.51 o 
  -4   7   8        2.69        0.49      2.01 o 
  -3   7   8       15.49       16.49      2.08 o 
  -2   7   8       20.99       18.65      2.07 o 
  -1   7   8       62.02       56.20      2.97 o 
   0   7   8        0.21       -0.44      1.18 o 
   1   7   8        0.87        1.37      1.96 o 
   2   7   8        0.49       -0.08      1.24 o 
  -8   8   8        2.50        0.61      1.75 o 
  -7   8   8       15.21       17.53      2.60 o 
  -6   8   8        8.36        4.25      1.82 o 
  -5   8   8        9.38        5.71      1.82 o 
  -4   8   8        1.36        1.03      1.31 o 
  -3   8   8        4.11        5.99      1.82 o 
  -2   8   8       25.82       24.16      2.42 o 
  -1   8   8       24.05       24.88      2.52 o 
   0   8   8        0.60        0.48      1.20 o 
   1   8   8        1.62        2.66      1.48 o 
  -7   9   8       29.22       33.45      3.34 o 
  -6   9   8        1.69        1.77      1.65 o 
  -5   9   8        0.01        1.70      1.46 o 
  -4   9   8        0.00       -2.11      4.25 o 
  -3   9   8        1.50       -0.42      2.60 o 
  -2   9   8       10.12        9.60      2.04 o 
  -1   9   8        0.33       -1.06      1.37 o 
   0   9   8        7.20        6.51      2.72 o 
   1 -10   9        3.41        4.58      2.54 o 
  -3  -9   9        5.57        5.10      1.35 o 
  -2  -9   9       23.19       23.99      2.72 o 
  -1  -9   9       17.15       22.38      2.49 o 
   0  -9   9       21.71       17.49      3.54 o 
   1  -9   9        9.85       15.47      2.78 o 
   2  -9   9       62.20       70.65      6.62 o 
   3  -9   9       46.51       47.97      6.14 o 
   4  -9   9       28.38       46.31      6.14 o 
  -5  -8   9       31.39       31.60      3.29 o 
  -4  -8   9        2.60        3.95      1.25 o 
  -3  -8   9       95.64      106.41      3.43 o 
  -2  -8   9        4.17        1.29      1.36 o 
  -1  -8   9      103.91      116.90      7.80 o 
   0  -8   9        0.90       -0.03      1.72 o 
   1  -8   9       38.82       53.63      7.68 o 
   2  -8   9        3.27       28.59     29.54 o 
   3  -8   9        0.82        5.20      2.84 o 
   4  -8   9        3.12        3.31      2.84 o 
   5  -8   9        0.16       -0.47      2.84 o 
  -6  -7   9        7.76       10.87      4.25 o 
  -5  -7   9        5.87        2.36      3.31 o 
  -4  -7   9       10.54        8.03      3.31 o 
  -3  -7   9        3.34        2.84      2.60 o 
  -2  -7   9        2.67        7.19      2.95 o 
  -1  -7   9       23.63       21.18      3.18 o 
   0  -7   9        0.19       12.52     27.41 o 
   1  -7   9       21.30       20.55     10.03 o 
   2  -7   9        0.55        2.74      1.58 o 
   3  -7   9       31.44       26.76      3.16 o 
   4  -7   9        4.49        8.59      2.42 o 
   5  -7   9       32.57       31.69      5.08 o 
  -7  -6   9       10.74        5.91      3.78 o 
  -6  -6   9       25.11       21.74      4.73 o 
  -5  -6   9       11.16       15.36      3.78 o 
  -4  -6   9       48.31       51.98      5.43 o 
  -3  -6   9       15.77       12.29      3.31 o 
  -2  -6   9       20.14       26.71      4.61 o 
  -1  -6   9       48.76       60.33     10.73 o 
   0  -6   9        6.29       11.18      3.97 o 
   1  -6   9       14.67       15.26      4.53 o 
   2  -6   9        1.73        0.92      1.41 o 
   3  -6   9       10.04       16.49      4.37 o 
   4  -6   9        5.17        5.38      2.08 o 
   5  -6   9       56.87       53.40      6.38 o 
   6  -6   9        3.09        3.85      2.27 o 
  -7  -5   9        4.26       -0.95      2.84 o 
  -6  -5   9        0.00        1.65      2.84 o 
  -5  -5   9       10.54       10.16      3.31 o 
  -4  -5   9        2.59        1.18      2.36 o 
  -3  -5   9       44.82       45.84      4.73 o 
  -2  -5   9        0.34       -0.96      0.96 o 
  -1  -5   9      251.01      270.01      7.28 o 
   0  -5   9        8.56        9.61      1.31 o 
   1  -5   9      157.79      175.31      6.10 o 
   2  -5   9        0.62        0.11      1.24 o 
   3  -5   9      145.36      155.00      6.25 o 
   4  -5   9        3.22        7.28      2.60 o 
   5  -5   9       53.55       55.80      4.34 o 
   6  -5   9        0.37        0.19      1.75 o 
  -8  -4   9       17.63       14.18      4.73 o 
  -7  -4   9       18.82       17.25      4.49 o 
  -6  -4   9       72.00       59.78      6.14 o 
  -5  -4   9       10.01        8.98      3.07 o 
  -4  -4   9       96.24       93.57      6.38 o 
  -3  -4   9       53.06       55.04      3.01 o 
  -2  -4   9      300.83      298.71     16.05 o 
  -1  -4   9       27.87       29.06     10.14 o 
   0  -4   9      105.17      111.35      3.97 o 
   1  -4   9      240.69      229.94      7.10 o 
   2  -4   9      119.06      120.48      5.09 o 
   3  -4   9       34.92       29.46      2.83 o 
   4  -4   9       12.18       11.55      2.15 o 
   5  -4   9       18.56       10.53      2.32 o 
   6  -4   9       23.10       21.68      3.23 o 
  -8  -3   9       62.93       66.16      7.09 o 
  -7  -3   9       33.24       36.15      5.20 o 
  -6  -3   9       45.04       46.55      5.43 o 
  -5  -3   9        9.06        9.45      3.31 o 
  -4  -3   9      167.75      162.81      8.27 o 
  -3  -3   9        2.15        2.61      2.90 o 
  -2  -3   9        0.57        1.03      4.05 o 
  -1  -3   9       16.00       13.02      6.51 o 
   0  -3   9        0.34        2.03      2.86 o 
   1  -3   9       13.47       17.50      2.01 o 
   2  -3   9      170.83      181.01      9.45 o 
   3  -3   9       78.31       76.20      4.17 o 
   4  -3   9        9.87       11.77      2.04 o 
   5  -3   9       20.35       20.40      2.95 o 
   6  -3   9       21.58       23.00      6.50 o 
  -9  -2   9        3.38        2.13      3.78 o 
  -8  -2   9        4.23        4.25      3.54 o 
  -7  -2   9        0.08        0.47      2.84 o 
  -6  -2   9       11.48        8.74      3.31 o 
  -5  -2   9       66.93       71.12      5.67 o 
  -4  -2   9        5.77        7.25      1.36 o 
  -3  -2   9       61.10       63.63      3.44 o 
  -2  -2   9      132.87      122.96      5.38 o 
  -1  -2   9      108.63      115.78      4.07 o 
   0  -2   9       64.97       61.88      2.29 o 
   1  -2   9      372.70      386.08     10.04 o 
   2  -2   9      202.75      195.09      6.43 o 
   3  -2   9       35.74       36.70      1.71 o 
   4  -2   9       21.41       21.45      2.59 o 
   5  -2   9       45.27       44.64      3.73 o 
   6  -2   9       47.62       51.40      4.14 o 
  -9  -1   9        3.76        1.42      3.31 o 
  -8  -1   9       99.94      105.39      8.03 o 
  -7  -1   9        4.80        7.09      3.31 o 
  -6  -1   9      168.65      168.71      8.98 o 
  -5  -1   9       34.99       44.00      2.54 o 
  -4  -1   9      671.91      663.28     14.43 o 
  -3  -1   9       29.74       22.87      8.20 o 
  -2  -1   9      337.06      311.07      5.94 o 
  -1  -1   9        9.76        6.78      1.91 o 
   0  -1   9      414.76      385.87      6.80 o 
   1  -1   9       94.89       92.02      5.09 o 
   2  -1   9      101.81       90.64      6.62 o 
   3  -1   9       16.66       18.44      2.32 o 
   4  -1   9       45.26       46.63      5.32 o 
   5  -1   9       25.24       25.77      3.01 o 
   6  -1   9        0.41        0.34      1.79 o 
  -9   0   9       88.30      109.17      8.27 o 
  -8   0   9        7.70       13.00      3.78 o 
  -7   0   9      172.28      182.18      9.45 o 
  -6   0   9       33.40       42.53      4.73 o 
  -5   0   9      346.36      330.86      6.43 o 
  -4   0   9        2.07        1.80      0.91 o 
  -3   0   9      135.36      122.23      6.28 o 
  -2   0   9        1.14        0.67      2.69 o 
  -1   0   9      159.74      149.34      7.16 o 
   0   0   9       71.08       83.99      4.20 o 
   1   0   9       24.13       25.91      1.93 o 
   2   0   9       41.08       39.41      5.55 o 
   3   0   9        1.84        0.78      1.43 o 
   4   0   9        5.20        4.81      2.82 o 
   5   0   9        0.09        0.15      1.40 o 
   6   0   9        0.34        1.53      1.87 o 
  -9   1   9        2.63        6.38      3.54 o 
  -8   1   9       14.00       19.38      4.02 o 
  -7   1   9        0.34       -0.71      2.13 o 
  -6   1   9       47.06       43.75      2.57 o 
  -5   1   9       15.50       15.95      1.17 o 
  -4   1   9       60.77       65.15      2.03 o 
  -3   1   9       34.87       35.15      4.67 o 
  -2   1   9       19.09       20.74      2.08 o 
  -1   1   9       58.93       58.59      6.21 o 
   0   1   9        7.38        7.00      1.47 o 
   1   1   9        1.84        1.05      0.78 o 
   2   1   9       18.81       19.02      5.91 o 
   3   1   9       12.61        8.59      2.32 o 
   4   1   9       13.68       12.16      3.37 o 
   5   1   9        4.88        4.34      1.82 o 
   6   1   9       34.10       30.01      5.91 o 
 -10   2   9        0.11       -2.84      2.84 o 
  -9   2   9       14.40       10.87      4.02 o 
  -8   2   9        1.60       -2.13      2.36 o 
  -7   2   9        6.00        4.60      1.53 o 
  -6   2   9       10.79       11.78      1.20 o 
  -5   2   9        8.78        8.73      1.02 o 
  -4   2   9       21.92       23.15      1.59 o 
  -3   2   9      199.91      179.03      3.65 o 
  -2   2   9       13.24        9.93      3.57 o 
  -1   2   9      419.18      384.63      8.12 o 
   0   2   9       79.88       80.75      4.84 o 
   1   2   9      302.01      290.55      6.44 o 
   2   2   9      204.56      211.80      7.03 o 
   3   2   9      120.00      123.14      5.39 o 
   4   2   9      153.33      158.80      6.50 o 
   5   2   9       34.17       43.15      3.67 o 
  -8   3   9       24.87       17.96      3.78 o 
  -7   3   9      291.89      291.42      8.93 o 
  -6   3   9       26.18       30.47      2.25 o 
  -5   3   9      413.17      408.88      7.09 o 
  -4   3   9        0.33        0.27      0.86 o 
  -3   3   9      383.70      368.84      7.25 o 
  -2   3   9       16.06       14.34     14.41 o 
  -1   3   9      251.96      233.62      5.17 o 
   0   3   9       16.01       25.51      6.02 o 
   1   3   9      128.48      113.66      3.68 o 
   2   3   9        1.05       -0.40      1.24 o 
   3   3   9       11.33       14.03      2.36 o 
   4   3   9       11.73        8.43      2.01 o 
   5   3   9        0.71        2.84      3.78 o 
  -9   4   9        0.77        0.00      3.07 o 
  -8   4   9       30.56       30.70      2.89 o 
  -7   4   9        0.43       -1.03      1.03 o 
  -6   4   9       31.41       31.21      2.42 o 
  -5   4   9       12.55       12.27      1.47 o 
  -4   4   9       61.78       59.26      2.17 o 
  -3   4   9        0.01       -0.13      1.08 o 
  -2   4   9        0.16       -0.35      0.72 o 
  -1   4   9        0.09        0.83      0.99 o 
   0   4   9       12.51       12.99      1.55 o 
   1   4   9       43.77       50.30      2.51 o 
   2   4   9       50.06       45.02      3.36 o 
   3   4   9       21.50       19.72      2.64 o 
   4   4   9        2.92        5.58      1.88 o 
  -9   5   9        3.52        6.85      3.31 o 
  -8   5   9        7.10        5.10      1.92 o 
  -7   5   9        1.47       -0.39      1.14 o 
  -6   5   9       23.58       28.02      1.76 o 
  -5   5   9       35.69       34.61      1.81 o 
  -4   5   9      126.47      132.75      3.38 o 
  -3   5   9        1.20        1.73      0.94 o 
  -2   5   9       10.85       14.86      1.49 o 
  -1   5   9       24.58       25.68      3.07 o 
   0   5   9       44.06       45.96      2.58 o 
   1   5   9       10.66       13.07      1.67 o 
   2   5   9        3.48        7.80      2.04 o 
   3   5   9        3.52        5.18      2.07 o 
  -9   6   9       11.43        6.26      2.17 o 
  -8   6   9        2.08        0.35      1.67 o 
  -7   6   9        7.09        5.97      1.56 o 
  -6   6   9        0.01       -1.04      1.04 o 
  -5   6   9       90.61       87.57      3.35 o 
  -4   6   9       16.10       14.56      2.04 o 
  -3   6   9       31.90       37.27      2.19 o 
  -2   6   9        7.37        7.40      2.10 o 
  -1   6   9      101.45       96.06      5.91 o 
   0   6   9       27.86       35.07      5.04 o 
   1   6   9        0.01        1.38      1.23 o 
   2   6   9        3.44        7.33      3.31 o 
  -8   7   9        2.85        4.57      1.92 o 
  -7   7   9        7.51        5.55      3.07 o 
  -6   7   9       42.17       46.34      3.51 o 
  -5   7   9       22.28       23.63      3.66 o 
  -4   7   9       12.50       14.64      2.25 o 
  -3   7   9       16.56       18.41      2.42 o 
  -2   7   9       37.15       40.42      3.16 o 
  -1   7   9       81.61       83.42      4.09 o 
   0   7   9        3.93        3.31      1.39 o 
   1   7   9        5.09        9.04      2.13 o 
  -7   8   9       19.14       19.06      3.66 o 
  -6   8   9       21.47       17.70      2.67 o 
  -5   8   9        0.49       -1.07      2.13 o 
  -4   8   9       21.17       24.93      2.75 o 
  -3   8   9        0.02        1.56      1.57 o 
  -2   8   9       39.03       44.81      4.61 o 
  -1   8   9        8.49        7.16      1.87 o 
   0   8   9        4.41        6.92      1.87 o 
  -5   9   9        3.99        2.45      1.64 o 
  -4   9   9        5.18        3.10      1.98 o 
  -3   9   9        5.24        4.00      2.60 o 
  -2   9   9       23.74       26.63      3.06 o 
  -2  -9  10       29.27       35.00      3.23 o 
   1  -9  10        4.71        2.47     17.01 o 
  -4  -8  10       46.38       55.31      3.90 o 
  -3  -8  10       12.14       12.98      2.32 o 
  -2  -8  10       62.40       74.30      4.49 o 
  -1  -8  10        8.80      -12.29     23.63 o 
   0  -8  10        4.94        2.84     15.12 o 
   1  -8  10        2.13        2.62      2.59 o 
   2  -8  10        0.00        1.61      1.75 o 
   3  -8  10        0.42       -1.30      1.67 o 
  -5  -7  10        0.67       -0.24      3.07 o 
  -4  -7  10       23.25       24.10      4.73 o 
  -3  -7  10        1.07        0.00      2.60 o 
  -2  -7  10       42.20       44.94      4.91 o 
  -1  -7  10        3.50        2.00      4.30 o 
   0  -7  10       26.97       29.46      4.02 o 
   1  -7  10        0.31        1.03      7.56 o 
   2  -7  10       40.36       40.21      6.26 o 
   3  -7  10        3.91        4.62      2.08 o 
   4  -7  10       34.50       31.90      3.73 o 
  -6  -6  10        0.15       -2.36      2.84 o 
  -5  -6  10       12.99        9.22      3.78 o 
  -4  -6  10        1.32        3.54      2.84 o 
  -3  -6  10       30.35       33.55      4.49 o 
  -2  -6  10        6.84        3.77      3.19 o 
  -1  -6  10       36.66       29.85      2.74 o 
   0  -6  10        0.10       20.32     28.83 o 
   1  -6  10        0.10        0.80      1.89 o 
   2  -6  10        6.34        9.75      2.84 o 
   3  -6  10        5.10        6.29      2.04 o 
   4  -6  10       38.71       48.92      4.84 o 
   5  -6  10       13.71       16.36      4.37 o 
  -7  -5  10        1.24        0.00      3.31 o 
  -6  -5  10        3.35        4.73      3.54 o 
  -5  -5  10        2.28        0.71      2.84 o 
  -4  -5  10       10.01        9.45      3.31 o 
  -3  -5  10       41.20       34.50      4.49 o 
  -2  -5  10       28.14       19.60      2.21 o 
  -1  -5  10      132.62      132.36      4.79 o 
   0  -5  10        0.06        1.27      4.37 o 
   1  -5  10       17.68       23.39      3.54 o 
   2  -5  10        4.54        1.18      1.50 o 
   3  -5  10       23.41       24.09      2.92 o 
   4  -5  10        5.70        8.82      2.21 o 
   5  -5  10        0.05       -0.21      1.75 o 
  -7  -4  10       26.23       27.88      5.20 o 
  -6  -4  10       27.16       32.85      4.96 o 
  -5  -4  10        5.93        2.84      2.84 o 
  -4  -4  10       77.96       86.72      6.38 o 
  -3  -4  10        4.92        5.05      5.33 o 
  -2  -4  10      182.71      182.61      7.23 o 
  -1  -4  10        2.33       20.09     30.48 o 
   0  -4  10       43.18       50.22      4.44 o 
   1  -4  10        7.93        7.33      2.36 o 
   2  -4  10       58.47       64.60      4.37 o 
   3  -4  10       28.98       29.30      5.55 o 
   4  -4  10        2.10        1.02      1.58 o 
   5  -4  10        7.23       12.21      3.19 o 
  -8  -3  10       35.43       40.17      5.91 o 
  -7  -3  10       20.71       31.43      5.20 o 
  -6  -3  10        9.97       11.11      3.54 o 
  -5  -3  10        1.37       -2.13      2.36 o 
  -4  -3  10        2.94        1.42      2.36 o 
  -3  -3  10       11.67       15.71      5.60 o 
  -2  -3  10       60.89       66.44     20.43 o 
  -1  -3  10        0.78       -0.53      3.54 o 
   0  -3  10       98.72      103.46      5.78 o 
   1  -3  10        1.36        1.18      1.65 o 
   2  -3  10      220.24      214.92     13.82 o 
   3  -3  10       55.55       51.63      3.90 o 
   4  -3  10       56.61       63.29      4.14 o 
   5  -3  10        2.06        1.40      1.75 o 
  -8  -2  10       13.23       11.58      4.25 o 
  -7  -2  10       19.49       29.06      4.96 o 
  -6  -2  10       24.75       23.39      4.25 o 
  -5  -2  10       84.95       75.61      5.91 o 
  -4  -2  10       52.34       62.17      4.49 o 
  -3  -2  10      399.55      367.87      8.95 o 
  -2  -2  10        8.27       11.79      2.72 o 
  -1  -2  10      407.20      368.39     36.39 o 
   0  -2  10        4.05        6.31      1.41 o 
   1  -2  10      208.38      202.98      9.22 o 
   2  -2  10        0.56        1.06      1.54 o 
   3  -2  10       54.12       52.79      3.57 o 
   4  -2  10        8.01        2.77      1.70 o 
   5  -2  10       50.74       58.18      4.24 o 
  -9  -1  10       35.24       42.53      6.38 o 
  -8  -1  10       56.46       46.79      6.14 o 
  -7  -1  10      114.08      115.55      8.03 o 
  -6  -1  10      226.19      216.68     10.63 o 
  -5  -1  10       96.23       89.65      3.75 o 
  -4  -1  10      274.95      271.07     14.89 o 
  -3  -1  10       70.38       55.81     18.78 o 
  -2  -1  10      159.31      163.79      6.86 o 
  -1  -1  10       78.54       61.29     13.83 o 
   0  -1  10       23.76       28.52      4.64 o 
   1  -1  10      112.02      101.97      4.02 o 
   2  -1  10        1.38        2.45      0.75 o 
   3  -1  10       20.78       20.38      2.49 o 
   4  -1  10        4.93        5.44      2.45 o 
   5  -1  10        0.14        1.26      1.55 o 
  -9   0  10        1.67        1.65      3.78 o 
  -8   0  10       60.61       60.02      6.62 o 
  -7   0  10       12.29       12.05      3.54 o 
  -6   0  10        0.52       -2.13      2.13 o 
  -5   0  10        2.26        2.36      1.18 o 
  -4   0  10       20.58       19.20      1.39 o 
  -3   0  10       13.15       17.78      1.35 o 
  -2   0  10      154.86      144.76      3.47 o 
  -1   0  10       32.25       41.49      4.10 o 
   0   0  10       68.04       73.93      2.35 o 
   1   0  10       90.51       87.73      3.43 o 
   2   0  10       28.15       30.82      2.95 o 
   3   0  10       14.10       10.03      2.98 o 
   4   0  10        0.17       -1.33      1.33 o 
   5   0  10        4.59        5.27      1.98 o 
  -9   1  10        8.68       12.05      4.49 o 
  -8   1  10       94.83       99.72      7.56 o 
  -7   1  10        3.65        7.09      3.07 o 
  -6   1  10       43.94       44.82      2.23 o 
  -5   1  10       49.39       49.85      3.12 o 
  -4   1  10       66.20       66.01      2.46 o 
  -3   1  10        0.00       -0.52      0.89 o 
  -2   1  10        2.18        0.28      1.28 o 
  -1   1  10        1.53       -0.26      1.66 o 
   0   1  10        0.20       -0.55      0.88 o 
   1   1  10        3.51        5.28      2.95 o 
   2   1  10        2.25        0.89      1.28 o 
   3   1  10        4.92        5.63      1.79 o 
   4   1  10        1.03        1.60      1.53 o 
   5   1  10       23.07       29.08      3.23 o 
  -9   2  10       16.86       21.50      4.73 o 
  -8   2  10       16.63       19.14      4.25 o 
  -7   2  10        9.04        8.98      3.07 o 
  -6   2  10        4.42        5.97      1.77 o 
  -5   2  10       16.52       17.52      1.59 o 
  -4   2  10       25.78       25.76      2.51 o 
  -3   2  10        5.85        2.02      2.49 o 
  -2   2  10        7.19        7.50      4.64 o 
  -1   2  10        0.88        0.12      0.70 o 
   0   2  10       58.82       61.49      6.55 o 
   1   2  10        6.24        4.57      2.01 o 
   2   2  10       66.50       63.83      3.86 o 
   3   2  10        3.09        2.30      1.70 o 
   4   2  10        7.73        7.89      2.18 o 
  -9   3  10       22.14       20.56      4.49 o 
  -8   3  10        0.05        1.65      2.84 o 
  -7   3  10       27.05       25.65      4.96 o 
  -6   3  10        7.63        4.96      1.28 o 
  -5   3  10       32.09       34.79      1.82 o 
  -4   3  10        8.54        7.95      1.25 o 
  -3   3  10       23.20       23.78      1.70 o 
  -2   3  10        0.00        0.83      3.63 o 
  -1   3  10       26.16       -0.37      3.31 o 
   0   3  10       22.53       26.10      5.88 o 
   1   3  10       23.66       22.92      3.31 o 
   2   3  10       61.07       61.46      7.56 o 
   3   3  10        0.02        1.95      1.64 o 
   4   3  10       10.50       11.49      2.36 o 
  -9   4  10        1.31        3.07      3.07 o 
  -8   4  10       10.38        5.81      2.04 o 
  -7   4  10        4.47        4.02      1.84 o 
  -6   4  10       45.75       46.84      2.55 o 
  -5   4  10        9.25        7.91      1.10 o 
  -4   4  10       89.48       94.76      3.29 o 
  -3   4  10        6.71       10.29      1.35 o 
  -2   4  10        9.42        9.25      1.85 o 
  -1   4  10       11.64       13.30      1.39 o 
   0   4  10        3.24        3.89      1.41 o 
   1   4  10       44.91       53.88      4.73 o 
   2   4  10        2.12        2.81      1.75 o 
   3   4  10        9.78       14.62      2.64 o 
  -9   5  10       10.16       13.71      4.02 o 
  -8   5  10        2.19       -1.40      2.01 o 
  -7   5  10       21.37       22.26      2.72 o 
  -6   5  10       22.59       21.36      5.32 o 
  -5   5  10       50.62       58.50      2.35 o 
  -4   5  10       88.78       82.56      3.21 o 
  -3   5  10        6.77        6.80      1.28 o 
  -2   5  10       30.85       31.13      3.27 o 
  -1   5  10       18.65       20.05      2.34 o 
   0   5  10       61.97       69.21      3.59 o 
   1   5  10        0.15        1.31      1.24 o 
   2   5  10       12.33       13.46      2.72 o 
  -8   6  10       12.59       10.05      2.25 o 
  -7   6  10       26.00       34.77      3.23 o 
  -6   6  10       26.33       29.52      2.92 o 
  -5   6  10       71.04       80.74      4.03 o 
  -4   6  10       14.52       19.02      1.84 o 
  -3   6  10       46.10       45.27      4.93 o 
  -2   6  10       17.67       18.57      2.31 o 
  -1   6  10       53.25       60.58      3.59 o 
   0   6  10        0.02        1.15      1.36 o 
   1   6  10        3.65        4.44      2.60 o 
  -7   7  10       22.32       19.98      2.84 o 
  -6   7  10        0.28        1.28      1.65 o 
  -5   7  10        1.20        2.22      2.48 o 
  -4   7  10        0.66       -1.36      1.36 o 
  -3   7  10        9.24        7.96      2.13 o 
  -2   7  10        8.40        9.22      2.08 o 
  -1   7  10       25.66       33.62      5.20 o 
   0   7  10        7.68        8.01      1.87 o 
  -6   8  10       18.99       22.19      4.49 o 
  -5   8  10       37.83       34.76      3.42 o 
  -4   8  10       14.91       14.75      2.95 o 
  -3   8  10       10.52       12.80      2.72 o 
  -2   8  10        0.14        0.43      1.57 o 
  -3  -8  11        3.02        1.61      1.57 o 
  -2  -8  11        7.83       10.16      3.54 o 
  -1  -8  11        3.31      -23.87     23.87 o 
   0  -8  11        2.31       -0.27     11.46 o 
   1  -8  11        0.50        0.17      3.90 o 
   2  -8  11        1.71        3.31      3.07 o 
  -4  -7  11        2.92        0.00      3.07 o 
  -3  -7  11        8.65        9.92      3.78 o 
  -2  -7  11       12.58       16.13      9.57 o 
  -1  -7  11        6.93        7.20      2.59 o 
   0  -7  11       10.91        6.38      8.74 o 
   1  -7  11       10.98        9.90      3.90 o 
   2  -7  11       37.23       39.38     31.43 o 
   3  -7  11        0.02        1.18      2.36 o 
  -5  -6  11        0.71       -1.18      2.84 o 
  -4  -6  11       32.70       31.43      5.20 o 
  -3  -6  11        9.70        9.92      3.31 o 
  -2  -6  11       26.13       28.45     12.17 o 
  -1  -6  11       11.93        8.25      5.55 o 
   0  -6  11        1.40        2.24      2.60 o 
   1  -6  11        2.21       23.87     30.01 o 
   2  -6  11        3.92        4.02      2.36 o 
   3  -6  11        0.08        0.24      2.36 o 
   4  -6  11        4.53        4.40      2.15 o 
  -6  -5  11        0.20       -1.18      3.07 o 
  -5  -5  11        0.21       -2.84      2.84 o 
  -4  -5  11        6.61        6.62      3.07 o 
  -3  -5  11        9.14        6.62      3.07 o 
  -2  -5  11        5.03        3.13      8.98 o 
  -1  -5  11       22.72       28.31      9.22 o 
   0  -5  11        0.61       -0.53      6.85 o 
   1  -5  11       13.70       40.88     30.01 o 
   2  -5  11        6.84        6.14      2.60 o 
   3  -5  11       18.29       11.11      3.31 o 
   4  -5  11        7.71        7.46      2.42 o 
  -7  -4  11       21.20       24.34      5.20 o 
  -6  -4  11       12.55       14.65      4.02 o 
  -5  -4  11       20.47       20.79      4.25 o 
  -4  -4  11       25.56       29.77      4.49 o 
  -3  -4  11       14.90       17.55      4.97 o 
  -2  -4  11        6.85        7.64      3.53 o 
  -1  -4  11       26.32       30.17      4.31 o 
   0  -4  11        5.47       24.34     26.70 o 
   1  -4  11        5.98        9.22      2.60 o 
   2  -4  11       10.32       13.47      3.07 o 
   3  -4  11        0.22       -0.24      2.13 o 
   4  -4  11       12.99       17.20      3.43 o 
  -7  -3  11        2.46        4.49      3.54 o 
  -6  -3  11       11.27       12.05      4.02 o 
  -5  -3  11        9.52        6.85      3.07 o 
  -4  -3  11       12.77        8.74      3.07 o 
  -3  -3  11        3.84        0.83      2.70 o 
  -2  -3  11       41.21       50.61      3.11 o 
  -1  -3  11       17.90       20.09      2.24 o 
   0  -3  11        0.98        3.55      4.61 o 
   1  -3  11        0.30        0.95      1.89 o 
   2  -3  11        0.24        0.24      1.89 o 
   3  -3  11        7.12        8.98      2.84 o 
   4  -3  11       11.00       15.02      2.66 o 
  -8  -2  11        0.01       -1.89      3.07 o 
  -7  -2  11        1.18        9.45      4.02 o 
  -6  -2  11       19.57       23.39      4.49 o 
  -5  -2  11       15.16       21.03      4.02 o 
  -4  -2  11       24.03       21.37      2.14 o 
  -3  -2  11        0.02       -0.48      4.06 o 
  -2  -2  11      143.35      135.07      9.61 o 
  -1  -2  11        0.07       -0.76      2.91 o 
   0  -2  11       58.13       47.26      8.27 o 
   1  -2  11       89.98       84.36      5.91 o 
   2  -2  11      121.07      107.04      6.85 o 
   3  -2  11        7.03        5.43      2.36 o 
   4  -2  11        9.19        8.76      3.54 o 
  -8  -1  11       33.69       32.14      5.67 o 
  -7  -1  11       29.40       34.26      5.43 o 
  -6  -1  11        3.13        1.65      2.60 o 
  -5  -1  11        5.67        6.62      2.60 o 
  -4  -1  11       59.12       54.31      3.19 o 
  -3  -1  11       18.15       28.96      4.54 o 
  -2  -1  11        1.82       -1.08      1.08 o 
  -1  -1  11        1.82        5.90      3.51 o 
   0  -1  11       15.81       16.61      2.82 o 
   1  -1  11       44.67       45.84      4.25 o 
   2  -1  11       30.16       30.09      4.73 o 
   3  -1  11        6.54        4.96      2.36 o 
   4  -1  11        2.30        3.14      1.86 o 
  -8   0  11       24.87       32.61      5.67 o 
  -7   0  11        0.72       -2.36      2.36 o 
  -6   0  11        0.06       -0.95      2.36 o 
  -5   0  11       60.39       65.36      6.03 o 
  -4   0  11       46.78       50.88      2.00 o 
  -3   0  11       13.11        7.78      1.43 o 
  -2   0  11        0.95        0.53      1.48 o 
  -1   0  11        8.44        7.07      2.32 o 
   0   0  11       35.07       35.09      8.62 o 
   1   0  11       61.93       64.30      5.67 o 
   2   0  11        0.04        1.69      1.60 o 
   3   0  11        0.73       -0.29      1.60 o 
   4   0  11        2.22        1.34      1.69 o 
  -9   1  11       15.69       22.21      5.20 o 
  -8   1  11        5.62        5.91      3.54 o 
  -7   1  11       15.76       15.60      3.78 o 
  -6   1  11        0.96        1.79      1.53 o 
  -5   1  11       83.32       79.96      4.03 o 
  -4   1  11       30.77       33.13      2.07 o 
  -3   1  11        0.17       -0.73      2.11 o 
  -2   1  11        2.30        1.97      0.86 o 
  -1   1  11        3.08        2.29      0.94 o 
   0   1  11       36.86       40.42      2.35 o 
   1   1  11       11.63       13.69      9.81 o 
   2   1  11        9.40        7.89      5.08 o 
   3   1  11        8.62        7.83      4.49 o 
   4   1  11        5.72        5.40      2.10 o 
  -9   2  11        3.54        3.78      3.54 o 
  -8   2  11        1.43        0.47      3.07 o 
  -7   2  11        6.72        7.09      3.31 o 
  -6   2  11       10.42        8.54      1.92 o 
  -5   2  11       35.05       35.13      2.80 o 
  -4   2  11        0.39        1.51      0.96 o 
  -3   2  11       17.15       -0.19      3.75 o 
  -2   2  11        1.66       -0.58      3.42 o 
  -1   2  11       48.24      -21.27     31.90 o 
   0   2  11       39.57       36.79      2.57 o 
   1   2  11       10.73       17.49      3.07 o 
   2   2  11       32.04       38.52      4.25 o 
   3   2  11        0.00        0.00      1.89 o 
  -8   3  11        8.19       10.63      4.02 o 
  -7   3  11        1.17        0.88      1.82 o 
  -6   3  11       29.95       33.61      2.95 o 
  -5   3  11       10.94       13.89      2.48 o 
  -4   3  11       38.72       41.93      3.26 o 
  -3   3  11       47.41       40.19      2.22 o 
  -2   3  11       20.78       18.91      1.60 o 
  -1   3  11       71.17       65.99      3.42 o 
   0   3  11        2.88        2.33      1.25 o 
   1   3  11       29.25       34.97      4.02 o 
   2   3  11        0.12        4.73      2.36 o 
   3   3  11        4.22        3.78      2.36 o 
  -8   4  11        6.82        7.09      3.78 o 
  -7   4  11       40.47       42.13      3.46 o 
  -6   4  11       26.24       24.59      2.75 o 
  -5   4  11       24.81       20.45      3.54 o 
  -4   4  11       47.34       43.56      3.25 o 
  -3   4  11        0.23        1.77      1.34 o 
  -2   4  11       28.45       29.97      5.79 o 
  -1   4  11        0.06        1.24      1.24 o 
   0   4  11       24.11       29.69      2.66 o 
   1   4  11        0.19        3.31      2.13 o 
   2   4  11       14.71       17.72      3.31 o 
  -8   5  11       10.27       10.14      4.37 o 
  -7   5  11       30.38       39.69      3.90 o 
  -6   5  11        3.34        5.41      1.92 o 
  -5   5  11       21.86       27.54      2.92 o 
  -4   5  11        0.55        0.68      1.41 o 
  -3   5  11       21.75       19.86      2.51 o 
  -2   5  11        0.59        1.18      1.50 o 
  -1   5  11       33.27       40.19      7.21 o 
   0   5  11        1.57        4.32      1.58 o 
   1   5  11       42.38       55.77      4.96 o 
  -7   6  11        3.80        4.25      2.01 o 
  -6   6  11       30.14       35.92      3.34 o 
  -5   6  11       31.01       31.40      3.09 o 
  -4   6  11       35.91       36.93      4.25 o 
  -3   6  11       14.92       16.86      2.42 o 
  -2   6  11        0.12        2.13      1.67 o 
  -1   6  11       15.63       14.81      2.32 o 
   0   6  11        0.22        2.05      1.53 o 
  -6   7  11        1.50        0.71      1.84 o 
  -5   7  11        7.36        6.50      3.07 o 
  -4   7  11       18.63       14.63      2.59 o 
  -3   7  11        0.53       -0.39      1.65 o 
  -2   7  11        0.18        0.07      1.65 o 
  -3  -7  12       35.63       42.53      5.67 o 
  -2  -7  12        0.31      -29.77     30.25 o 
  -1  -7  12       45.13       17.72     46.79 o 
   0  -7  12        4.78        4.42     16.42 o 
   1  -7  12       24.84       27.17      4.49 o 
  -4  -6  12       35.65       39.70      5.67 o 
  -3  -6  12        0.17        4.49      3.07 o 
  -2  -6  12       26.71        1.42     42.06 o 
  -1  -6  12        3.13        1.09     16.42 o 
   0  -6  12        0.57        1.67      8.86 o 
   1  -6  12        1.64        3.23      3.78 o 
   2  -6  12        0.12       -0.47      2.13 o 
  -5  -5  12       20.61       23.87      4.96 o 
  -4  -5  12       23.96       29.30      4.96 o 
  -3  -5  12       27.30       25.52      4.49 o 
  -2  -5  12       12.71       15.33     10.99 o 
  -1  -5  12       21.98       28.44      7.21 o 
   0  -5  12        7.12        8.37      2.59 o 
   1  -5  12        9.67        9.06      6.85 o 
   2  -5  12       11.68       19.14      3.78 o 
   3  -5  12        2.36        3.31      2.60 o 
  -6  -4  12        5.64        8.98      4.02 o 
  -5  -4  12        0.88       -0.47      2.84 o 
  -4  -4  12       11.11       17.49      4.02 o 
  -3  -4  12        4.68       11.34     19.49 o 
  -2  -4  12       27.12       25.32      8.14 o 
  -1  -4  12       23.83       23.88      4.61 o 
   0  -4  12        0.39        0.33      3.78 o 
   1  -4  12        0.78        0.95      2.13 o 
   2  -4  12        0.11        0.24      1.89 o 
   3  -4  12        1.14       -0.71      2.36 o 
  -7  -3  12        1.78        0.71      3.31 o 
  -6  -3  12        3.47        5.67      3.54 o 
  -5  -3  12        0.12        2.13      2.84 o 
  -4  -3  12       14.51       20.32      4.25 o 
  -3  -3  12        0.57        0.04      2.74 o 
  -2  -3  12       46.96       45.91      9.15 o 
  -1  -3  12       33.19       32.80      3.98 o 
   0  -3  12        0.04       -0.18      2.01 o 
   1  -3  12        3.57       25.28     24.34 o 
   2  -3  12        6.37        2.84      2.36 o 
   3  -3  12       39.21       38.28      4.96 o 
  -7  -2  12       28.78       26.70      5.20 o 
  -6  -2  12        7.26        7.09      3.54 o 
  -5  -2  12       14.80       16.30      4.02 o 
  -4  -2  12       20.36       23.99      2.36 o 
  -3  -2  12       58.05       60.40      9.61 o 
  -2  -2  12      103.30      116.70      6.26 o 
  -1  -2  12       15.46       11.15     11.58 o 
   0  -2  12       31.74       36.85      8.98 o 
   1  -2  12       37.97       31.43      4.02 o 
   3  -2  12        4.52        3.07      2.36 o 
  -8  -1  12       32.05       38.99      6.14 o 
  -7  -1  12        6.99       10.87      4.02 o 
  -6  -1  12       15.81       25.52      4.73 o 
  -5  -1  12        2.89        7.80      3.07 o 
  -4  -1  12       41.21       47.06      3.12 o 
  -3  -1  12       73.56       80.79     10.52 o 
  -2  -1  12        0.03        0.09      1.13 o 
  -1  -1  12       45.13       45.42     21.38 o 
   0  -1  12        0.77        0.65      1.89 o 
   1  -1  12       52.25       -0.24      6.14 o 
   2  -1  12       35.36       35.21      4.25 o 
   3  -1  12        1.00        1.69      2.04 o 
  -8   0  12       23.69       32.14      5.91 o 
  -7   0  12       19.90       23.16      4.73 o 
  -6   0  12       40.01       41.82      5.43 o 
  -5   0  12       20.06       22.32      2.32 o 
  -4   0  12       98.71      105.75      4.47 o 
  -3   0  12        6.23        8.43      5.61 o 
  -2   0  12       28.40       22.97      3.73 o 
  -1   0  12        9.36        8.41      2.22 o 
   0   0  12        4.43        1.89      1.91 o 
   1   0  12       10.97        7.47      6.85 o 
   2   0  12        2.32        1.85      1.99 o 
   3   0  12        1.98        1.99      2.05 o 
  -8   1  12        3.64        5.67      3.78 o 
  -7   1  12       36.23       42.06      5.43 o 
  -6   1  12        9.24        8.58      1.92 o 
  -5   1  12       34.41       39.51      3.06 o 
  -4   1  12       43.48       41.27      4.73 o 
  -3   1  12       20.68       18.06      3.99 o 
  -2   1  12       38.88       34.82     20.32 o 
  -1   1  12       12.95        9.54      3.09 o 
   0   1  12       12.84        7.02      4.14 o 
   1   1  12        4.26        2.35      1.94 o 
   2   1  12        6.08        3.68      4.49 o 
   3   1  12        1.07        0.71      2.13 o 
  -8   2  12        8.00        9.45      4.02 o 
  -7   2  12       17.46       17.96      4.25 o 
  -6   2  12        1.74        2.10      1.61 o 
  -5   2  12       23.34       29.39      2.72 o 
  -4   2  12        1.30        2.04      1.36 o 
  -3   2  12       93.68      -20.32     32.61 o 
  -2   2  12        9.01        5.11      6.76 o 
  -1   2  12       80.26      -18.67     26.47 o 
   0   2  12        0.65        2.67      7.31 o 
   1   2  12       49.97       12.29     23.16 o 
   2   2  12        0.66        0.95      2.13 o 
  -8   3  12       38.59       30.01      5.43 o 
  -7   3  12       16.48       19.32      2.78 o 
  -6   3  12       18.43       20.89      2.72 o 
  -5   3  12       18.02       21.31      2.55 o 
  -4   3  12       45.28       53.13      3.40 o 
  -3   3  12        2.12        2.02      1.41 o 
  -2   3  12       17.12       21.15      4.14 o 
  -1   3  12        0.15        1.62      1.25 o 
   0   3  12       25.70       37.81      4.25 o 
   1   3  12        0.17        0.00      1.89 o 
  -7   4  12       34.58       31.39      3.43 o 
  -6   4  12        9.34        9.43      3.07 o 
  -5   4  12       30.54       35.64      3.09 o 
  -4   4  12        5.78        5.57      1.92 o 
  -3   4  12        4.18        4.32      1.65 o 
  -2   4  12        7.91        3.51      1.58 o 
  -1   4  12        5.53       10.65      3.90 o 
   0   4  12        0.08        1.18      1.89 o 
   1   4  12        5.90        8.03      2.84 o 
  -7   5  12        0.33       -0.49      2.84 o 
  -6   5  12        7.73        9.50      3.90 o 
  -5   5  12        0.01       -0.37      1.75 o 
  -4   5  12       11.16       13.12      2.95 o 
  -3   5  12        4.70        5.43      1.84 o 
  -2   5  12        2.27        3.76      1.75 o 
  -1   5  12        7.82       12.67      2.17 o 
   0   5  12        1.12       -1.18      1.89 o 
  -6   6  12        0.81        5.91      3.07 o 
  -5   6  12       12.45       11.04      2.42 o 
  -4   6  12       13.60       15.72      2.67 o 
  -3   6  12        0.93       -0.09      1.65 o 
  -2   6  12        1.18        4.92      1.82 o 
  -1  -6  13        0.68        1.42      2.13 o 
   0  -6  13       11.71        9.92      3.07 o 
  -4  -5  13       34.08       33.08      5.20 o 
  -3  -5  13        1.70        2.60      3.31 o 
  -2  -5  13       28.96      -23.39     45.84 o 
  -1  -5  13        0.14       -0.90      7.68 o 
   0  -5  13       10.33       13.23      3.31 o 
   1  -5  13        0.79        1.65      2.36 o 
  -5  -4  13        0.11        0.00      2.84 o 
  -4  -4  13        1.03        1.18      3.07 o 
  -3  -4  13       11.66       16.57     13.23 o 
  -2  -4  13        0.46       -0.29     17.37 o 
  -1  -4  13       31.91        7.33     28.12 o 
   0  -4  13        8.35        7.19      2.82 o 
   1  -4  13       17.70       18.67      3.78 o 
   2  -4  13        6.41        4.73      2.84 o 
  -6  -3  13       18.46       24.57      4.96 o 
  -5  -3  13        6.29        0.95      3.07 o 
  -4  -3  13       35.97       40.41      5.43 o 
  -3  -3  13        0.49       -0.85      6.48 o 
  -2  -3  13       27.65       10.16     48.91 o 
  -1  -3  13        2.08        4.47      4.14 o 
   0  -3  13        8.45        6.31      3.66 o 
   1  -3  13        0.78        1.26      3.07 o 
   2  -3  13       15.23        8.03      2.84 o 
  -6  -2  13        1.59        7.80      3.78 o 
  -5  -2  13       10.24       10.63      3.78 o 
  -4  -2  13       11.93       19.11      2.44 o 
  -3  -2  13        7.15       11.16      3.58 o 
  -2  -2  13       13.86       13.97      2.82 o 
  -1  -2  13        9.55        6.21     13.00 o 
   0  -2  13       25.01        3.07     22.21 o 
   1  -2  13        5.86        8.73      2.81 o 
   2  -2  13       29.09       26.94      4.25 o 
  -7  -1  13        5.84        9.69      4.25 o 
  -6  -1  13       64.53       59.78      6.62 o 
  -5  -1  13       15.86       15.60      4.02 o 
  -4  -1  13       79.35       88.37      4.31 o 
  -3  -1  13        3.10        2.10      7.97 o 
  -1  -1  13        2.01        4.58      3.54 o 
   0  -1  13       17.42       21.50     14.65 o 
   1  -1  13        6.37        4.77      2.35 o 
   2  -1  13       11.89        8.74      2.84 o 
  -7   0  13       23.49       29.77      5.43 o 
  -6   0  13        3.19        0.71      3.07 o 
  -5   0  13        2.15        3.27      3.19 o 
  -4   0  13        0.24        1.56      1.39 o 
  -3   0  13       19.34       10.01      7.26 o 
  -2   0  13        0.90        2.02      4.15 o 
  -1   0  13        6.05        1.24      8.14 o 
   0   0  13       13.87        9.51      5.25 o 
   1   0  13       32.77       21.00     10.46 o 
   2   0  13        0.08       -0.71      1.89 o 
  -7   1  13        0.09       -0.24      2.84 o 
  -6   1  13       21.62       23.87      4.73 o 
  -5   1  13       24.25       29.06      2.78 o 
  -4   1  13        3.44        4.92      2.74 o 
  -3   1  13        2.10        0.65      4.64 o 
  -2   1  13       24.99       21.83     33.55 o 
  -1   1  13        0.70        1.69      5.69 o 
   0   1  13        0.53       10.87     22.92 o 
   1   1  13       28.79       19.70      8.99 o 
  -7   2  13        0.03        1.65      3.07 o 
  -6   2  13        1.86        4.97      1.98 o 
  -5   2  13       25.72       23.96      2.72 o 
  -4   2  13       37.80       45.39      4.37 o 
  -3   2  13        0.56        0.97      1.33 o 
  -2   2  13        4.70        5.54      3.07 o 
  -1   2  13        1.07        0.47      1.69 o 
   0   2  13       17.97       23.87      3.78 o 
   1   2  13        5.33        4.96      2.60 o 
  -6   3  13        2.87        2.47      1.82 o 
  -5   3  13       13.20       11.46      5.08 o 
  -4   3  13       11.13       13.30      2.21 o 
  -3   3  13        0.21       -0.22      1.41 o 
  -2   3  13        3.88        3.48      1.55 o 
  -1   3  13       10.19       12.05      2.84 o 
   0   3  13       18.86       19.61      3.54 o 
  -6   4  13       23.14       22.66      3.06 o 
  -5   4  13       19.57       15.36      4.02 o 
  -4   4  13       15.34       14.90      6.26 o 
  -3   4  13       12.78       13.66      2.60 o 
  -2   4  13       11.68        7.53      2.48 o 
  -1   4  13       18.75       18.90      3.31 o 
  -4   5  13        2.21        3.66      2.01 o 
  -3   5  13        0.22        2.13      2.60 o 
  -1  -4  14        6.47       10.63      3.07 o 
  -4  -3  14        0.24        0.71      3.07 o 
  -3  -3  14       15.94       19.85      3.31 o 
  -2  -3  14        4.39        1.42      2.13 o 
  -1  -3  14        8.99       11.34      2.84 o 
   0  -3  14        0.17       -1.42      1.89 o 
  -5  -2  14        3.13        2.60      3.31 o 
  -4  -2  14       16.06       13.47      4.02 o 
  -3  -2  14        1.44        2.28      8.39 o 
  -2  -2  14       39.80      -19.38     51.04 o 
  -1  -2  14       16.04       12.52     15.00 o 
   0  -2  14        5.18        4.73      2.36 o 
  -5  -1  14        3.28        0.47      3.07 o 
  -4  -1  14        1.63        4.33      1.75 o 
  -3  -1  14       18.81       13.61     22.92 o 
  -2  -1  14       23.12      -47.97     47.97 o 
  -1  -1  14        0.77       -0.13      6.03 o 
   0  -1  14        0.27        3.31      2.13 o 
  -5   0  14        1.50        4.73      5.08 o 
  -4   0  14        8.18        8.99      2.24 o 
  -3   0  14       22.26       17.29     16.11 o 
  -2   0  14        2.17        1.53     39.46 o 
  -1   0  14        1.97       -0.82     10.16 o 
   0   0  14        0.05        2.36      2.13 o 
  -5   1  14        3.88        4.77      1.75 o 
  -4   1  14       46.43       43.81      4.61 o 
  -3   1  14       13.56        3.18     13.95 o 
  -2   1  14       15.08       -4.46     28.83 o 
  -1   1  14        6.42        2.37     10.25 o 
  -5   2  14       17.06       17.45      2.61 o 
  -4   2  14        1.10        3.01      1.89 o 
  -3   2  14        1.79        0.98      2.68 o 
  -2   2  14        0.51        2.67      2.36 o 
  -4   3  14       39.80       41.12      5.43 o 
  -3   3  14       72.70       80.10      6.38 o 
                                                 
